# Supplementary material for: Genomics and transcriptomics of Xanthomonas campestris species challenge the concept of core type III effectome
Source: BMC Genomics. 2015 Nov 18;16:975. doi: 10.1186/s12864-015-2190-0 (PMC4652430; doi:10.1186/s12864-015-2190-0)
Supplement: Additional file 1: — Gene expression levels determined by RNA sequencing in X. campestris pv. raphani CFBP 5828R with empty vector or hrpG* plasmid. (XLSX 835 kb) [file 12864_2015_2190_MOESM1_ESM.xlsx]

## Sheet: Table S2
Additional File 1: Gene expression levels determined by RNA sequencing in X. campestris pv. raphani CFBP 5828R with empty vector (EV) or hrpG* plasmid
		Raw read counts						Average normalized counts		Fold change HrpG*/EV
Locus Tag	Gene name	EV_1	EV_2	EV_3	HrpG*_1	HrpG*_2	HrpG*_3	EV	HrpG*		P value	product	start	strand	length	type
tmRNAgene		370895	47498	180443	172496	266570	276055	208197	209035	1.00402	0.893917		3026416	+	397	gene
XCRCFBP5828_m00100010	dnaA	8148	6701	5403	5386	7256	11106	7424.99	6759.58	0.910383	0.778308	chromosomal replication initiation protein	1	+	1635	gene
XCRCFBP5828_m00100020	dnaN	15521	19456	9725	8894	11245	18013	16542	10890.8	0.65837	0.0261606	DNA polymerase III subunit beta	1637	+	1119	gene
XCRCFBP5828_m00100030	-	251	185	150	128	147	275	213.212	155.996	0.731647	0.337245	ncRNA	2807	+	335	gene
XCRCFBP5828_m00100040	-	269	23	155	175	241	326	156.837	213.699	1.36255	0.63953	ncRNA	2945	-	365	gene
XCRCFBP5828_m00100050	-	135	49	60	93	138	178	85.8626	117.297	1.3661	0.638287	ncRNA	3357	+	230	gene
XCRCFBP5828_m00100060	recF	3016	2225	1853	1978	2666	3951	2584.48	2455.79	0.950207	0.874753	recombination protein F	3596	+	1154	gene
XCRCFBP5828_m00100070	gyrB	24523	26407	16765	15554	22219	28467	25026.3	19105.6	0.763421	0.181456	DNA gyrase subunit B	4844	+	2445	gene
XCRCFBP5828_m00100080	-	1737	1749	1454	1200	1755	2651	1839.1	1581.37	0.859864	0.681822	membrane protease	7356	+	888	gene
XCRCFBP5828_m00100090	-	1792	1231	1123	1173	2218	2120	1509.12	1584.11	1.04969	0.991944	peptidase/protease	8245	+	817	gene
XCRCFBP5828_m00100100	-	9971	8809	7520	6269	12771	11676	9716.37	8791.13	0.904775	0.827007	hypothetical protein	9200	+	1279	gene
XCRCFBP5828_m00100110	tonB1	3916	2551	2942	3371	8200	4361	3452.38	4687.72	1.35782	0.584071	macromolecule import protein	10480	+	742	gene
XCRCFBP5828_m00100120	exbB1	18637	20685	14041	14087	24999	19115	19820.7	17232.7	0.869427	0.78109	macromolecule import protein	11307	+	762	gene
XCRCFBP5828_m00100130	exbD1	18368	24308	12921	14466	23215	17735	20689.1	16621.1	0.803376	0.648477	macromolecule import protein	12115	+	423	gene
XCRCFBP5828_m00100140	exbD2	15159	20120	10092	12625	17279	15332	16852.4	13656.2	0.810339	0.629921	macromolecule import protein	12541	+	1004	gene
XCRCFBP5828_m00100150	-	941	635	595	638	933	1281	790.227	813.58	1.02955	1	hypothetical protein	13559	+	979	gene
XCRCFBP5828_m00100160	pdxJ	1956	953	1400	1090	1813	2649	1567.79	1547.49	0.98705	1	pyridoxine 5'-phosphate synthase	14048	-	832	gene
XCRCFBP5828_m00100170	-	288	420	233	198	418	562	352.788	322.541	0.914262	0.972076	hypothetical protein	14887	-	270	gene
XCRCFBP5828_m00100180	cls1	1257	841	988	963	1544	2048	1135.66	1289.5	1.13546	0.751665	cardiolipin synthase	15231	-	1461	gene
XCRCFBP5828_m00100190	-	4695	2553	1802	2278	3553	3493	3199.05	2737.23	0.855638	0.507025	hypothetical protein	16977	+	1998	gene
XCRCFBP5828_m00100200	-	448	268	358	340	740	821	394.747	529.498	1.34136	0.280132	hypothetical protein	18174	-	892	gene
XCRCFBP5828_m00100210	fadL	3727	2565	3940	4065	5703	9556	3829.22	5412.18	1.41339	0.111822	outer membrane fatty acid porin	19586	-	1549	gene
XCRCFBP5828_m00100220	-	112	14	60	58	97	121	65.1	78.2685	1.20228	0.888744	ncRNA	21136	-	85	gene
XCRCFBP5828_m00100230	-	834	330	576	507	854	1248	629.351	726.086	1.15371	0.695304	rhomboid family membrane protein	21255	+	693	gene
XCRCFBP5828_m00100240	-	4359	4085	2652	2676	3689	5030	4067.28	3278.31	0.806021	0.337282	hypothetical protein	21976	+	321	gene
XCRCFBP5828_m00100250	serA2	3538	4787	2850	2320	3834	5499	4181.51	3257.46	0.779015	0.401869	phosphoglycerate dehydrogenase	22296	+	1169	gene
XCRCFBP5828_m00100260	-	11	9	11	4	12	17	11.5962	8.68644	0.749074	0.934685	hypothetical protein	23562	+	147	gene
XCRCFBP5828_m00100270	ctp	8800	6805	6511	6146	8854	12872	8138.52	7913.13	0.972306	0.958799	periplasmic carboxyl-terminal protease	23660	-	2123	gene
XCRCFBP5828_m00100280	-	0	0	1	0	0	0	0.429242	0	0	0.972673	ncRNA	25990	+	75	gene
XCRCFBP5828_m00100290	-	1881	1328	1248	1130	1690	2092	1627.95	1413.88	0.868507	0.590217	hypothetical protein	26009	-	1371	gene
XCRCFBP5828_m00100300	-	905	996	652	407	559	913	946.344	529.331	0.559343	0.00208126	hypothetical protein	27450	+	685	gene
XCRCFBP5828_m00100310	-	2630	2860	1965	1608	2760	3370	2766.7	2192.61	0.792501	0.376411	peptidase	28192	+	1921	gene
XCRCFBP5828_m00100320	-	3	0	1	1	0	0	1.33509	0.449011	0.336315	0.83344	ncRNA	30158	-	75	gene
XCRCFBP5828_m00100330	-	730	298	283	147	175	219	459.547	160.375	0.348984	2.57375e-07	peptidase	30350	-	461	gene
XCRCFBP5828_m00100340	egl1	115	89	150	284	569	816	134.247	456.336	3.39923	1.10275e-07	cellulase	31215	-	1110	gene
XCRCFBP5828_m00100350	egl2	267	121	233	226	319	439	228.404	281.915	1.23428	0.689534	cellulase	32673	-	1056	gene
XCRCFBP5828_m00100360	egl3	656	281	468	336	494	616	509.901	416.795	0.817403	0.457662	cellulase	34356	-	1111	gene
XCRCFBP5828_m00100370	mtdH	4182	2881	2587	3815	5290	7593	3510.6	4771.4	1.35914	0.260873	mannitol dehydrogenase	35690	+	1327	gene
XCRCFBP5828_m00100380	-	542	199	302	323	609	716	371.852	463.686	1.24696	0.590217	ncRNA	36383	-	849	gene
XCRCFBP5828_m00100390	gltD	3246	3246	1985	2074	2671	3857	3113.67	2480.39	0.796613	0.303588	glutamate synthase subunit beta	37776	-	1789	gene
XCRCFBP5828_m00100400	gltB	12039	10269	8259	8985	12240	16495	11234.4	10883.9	0.968799	0.892864	glutamate synthase subunit alpha	39566	-	4626	gene
XCRCFBP5828_m00100410	-	880	855	753	734	1624	1531	926.483	1099.32	1.18655	0.680283	hypothetical protein	44193	-	452	gene
XCRCFBP5828_m00100420	-	526	427	222	308	345	463	422.694	330.949	0.782952	0.418803	DNA topoisomerase	44708	+	1332	gene
XCRCFBP5828_m00100430	-	1036	540	657	6101	8797	12975	808.02	7899.05	9.77581	1.34575e-30	methyltransferase	45867	-	957	gene
XCRCFBP5828_m00100440	-	614	208	233	686	751	1168	367.527	761.256	2.07129	0.0750337	hypothetical protein	47347	-	786	gene
XCRCFBP5828_m00100450	-	145	186	128	156	288	336	172.157	220.19	1.279	0.508801	pirin	48546	+	891	gene
XCRCFBP5828_m00100460	-	179	150	147	140	268	318	176.366	203.707	1.15502	0.752465	acyl carrier protein phosphodiesterase	49671	+	702	gene
XCRCFBP5828_m00100470	-	501	343	370	326	567	880	445.51	488.179	1.09578	0.776534	transcriptional regulator, LysR family	50715	-	906	gene
XCRCFBP5828_m00100480	-	11	9	8	14	26	17	10.3085	17.0213	1.65118	0.750862	hypothetical protein	51908	-	306	gene
XCRCFBP5828_m00100490	-	37	45	16	27	58	54	35.8057	39.4706	1.10235	0.967705	chaperone-like protein	52210	-	678	gene
XCRCFBP5828_m00100500	-	296	249	228	254	360	517	285.548	322.241	1.1285	0.827557	transcriptional regulator, LysR family	53010	+	960	gene
XCRCFBP5828_m00100510	-	16	5	12	5	22	26	11.9561	13.7849	1.15296	0.922429	transcriptional regulator, TetR family	53949	-	558	gene
XCRCFBP5828_m00100520	-	390	423	296	372	661	865	411.813	531.476	1.29057	0.371575	transcriptional regulator, penicillinase repressor family	54776	+	392	gene
XCRCFBP5828_m00100530	-	999	1038	938	997	1970	2652	1114.07	1549.48	1.39083	0.104104	membrane anchored peptidase	55171	+	1876	gene
XCRCFBP5828_m00100540	-	10	11	16	15	24	29	14.2301	19.4586	1.36743	0.805181		57515	+	921	gene
XCRCFBP5828_m00100550	-	63	77	49	69	128	192	70.4548	106.735	1.51494	0.260873		58574	+	867	gene
XCRCFBP5828_m00100560	-	151	208	139	144	258	341	187.376	207.62	1.10804	0.807127	hypothetical protein	59483	+	1130	gene
XCRCFBP5828_m00100570	-	61	20	28	32	66	84	38.3336	50.2566	1.31103	0.743588	putative secreted phosphoesterase	60663	-	786	gene
XCRCFBP5828_m00100580	-	149	102	79	88	179	191	119.17	129.06	1.083	0.942161	TonB-dependent receptor	61459	-	2658	gene
XCRCFBP5828_m00100590	xylR	609	844	502	417	732	966	732.572	592.538	0.808846	0.574167	xylose repressor-like protein	64192	+	1181	gene
XCRCFBP5828_m00100600	-	2596	3136	1293	1341	1871	2468	2576.94	1637.84	0.635576	0.0129932	hypothetical protein	65401	-	1816	gene
XCRCFBP5828_m00100610	-	4367	4242	2012	2268	3136	3819	3856.96	2687.16	0.696705	0.0419113	ATP-dependent helicase	67213	-	2502	gene
XCRCFBP5828_m00100620	-	574	348	425	357	542	786	493.135	475.355	0.963945	0.96387	Hemolysin-III family membrane protein	69834	+	946	gene
XCRCFBP5828_m00100630	-	43	20	24	25	29	40	31.1815	27.648	0.886679	0.864597	hypothetical protein	70610	-	354	gene
XCRCFBP5828_m00100640	-	242	220	161	160	196	286	229.034	186.147	0.812748	0.528476	hypothetical protein	71102	-	324	gene
XCRCFBP5828_m00100650	-	1	0	1	0	0	0	0.731191	0	0	0.888744	ncRNA	71480	+	75	gene
XCRCFBP5828_m00100660	-	1709	1016	923	1031	1385	1973	1313.33	1260.51	0.959777	0.869843	hypothetical protein	71482	-	872	gene
XCRCFBP5828_m00100670	-	177	99	105	110	153	218	137.6	137.508	0.999333	0.985807	NAD(P)H oxidoreductase	72510	-	608	gene
XCRCFBP5828_m00100680	-	19	30	28	16	35	40	29.5996	25.2546	0.853208	0.952992	hypothetical protein	73307	-	327	gene
XCRCFBP5828_m00100690	-	43	5	20	17	72	52	23.5426	38.4022	1.63118	0.712613	hypothetical protein	73724	+	339	gene
XCRCFBP5828_m00100700	-	11	1	6	12	10	21	6.29169	12.5752	1.99869	0.697979		74260	+	149	gene
XCRCFBP5828_m00100710	-	1709	141	508	855	1072	1689	789.752	1035.47	1.31113	0.550907		75232	+	2280	gene
XCRCFBP5828_m00100720	-	6	2	10	4	5	7	6.8937	4.64942	0.674445	0.881454		77173	-	198	gene
XCRCFBP5828_m00100730	-	68	32	39	24	45	39	49.9064	31.3815	0.628806	0.34308	hypothetical protein	77542	-	447	gene
XCRCFBP5828_m00100740	-	290	101	192	189	400	340	209.854	266.611	1.27046	0.735094	hypothetical protein	78166	-	1449	gene
XCRCFBP5828_m00100750	-	188	63	110	131	205	246	128.855	167.139	1.29711	0.685452	hypothetical protein	79611	-	771	gene
XCRCFBP5828_m00100760	-	45	34	38	33	56	86	43.3219	48.3823	1.11681	0.891876	hypothetical protein	80388	-	262	gene
XCRCFBP5828_m00100770	sX1	142	91	101	117	203	238	122.156	158.612	1.29843	0.584071	ncRNA	80651	-	174	gene
XCRCFBP5828_m00100780	-	1	2	3	2	4	5	2.37926	3.05384	1.28353	0.985691	hypothetical protein	81010	-	345	gene
XCRCFBP5828_m00100790	-	21	5	9	10	19	22	12.1781	14.3602	1.17918	0.980794	deaminase	81411	+	753	gene
XCRCFBP5828_m00100800	-	1124	403	365	669	555	726	655.166	606.329	0.925458	0.83344	hypothetical protein	82507	-	329	gene
XCRCFBP5828_m00100810	-	361	323	245	282	490	519	341.686	370.937	1.08561	0.934685	transcriptional regulator, LuxR family	82883	-	1553	gene
XCRCFBP5828_m00100820	-	38	33	37	29	53	53	40.3842	38.784	0.960376	0.986938		84555	+	977	gene
XCRCFBP5828_m00100830	-	62	25	26	28	26	51	39.751	30.4973	0.767209	0.654342	hypothetical protein	85824	+	834	gene
XCRCFBP5828_m00100840	-	215	307	212	194	375	439	277.12	282.925	1.02095	0.962679	hypothetical protein	86899	-	1188	gene
XCRCFBP5828_m00100850	-	12	6	6	3	4	12	8.56761	4.98313	0.581624	0.803346	hypothetical protein	88228	+	441	gene
XCRCFBP5828_m00100860	sX2	37	7	14	21	28	27	19.9451	22.8282	1.14456	1	ncRNA	88805	+	105	gene
XCRCFBP5828_m00100870	-	8	0	1	4	3	6	2.84484	3.88871	1.36694	1		89199	+	126	gene
XCRCFBP5828_m00100880	-	71	55	51	48	120	108	65.0434	77.3456	1.18914	0.804494	hypothetical protein	89797	-	312	gene
XCRCFBP5828_m00100890	-	294	170	275	181	410	395	273.929	277.395	1.01265	0.991944	Zinc metalloprotease	90105	-	1065	gene
XCRCFBP5828_m00100900	-	96	69	65	78	88	103	84.1286	80.9707	0.962463	0.889754	hypothetical protein	91281	-	657	gene
XCRCFBP5828_m00100910	-	1123	1019	711	585	856	1202	1046.57	751.931	0.718469	0.139431	hypothetical protein	92160	+	890	gene
XCRCFBP5828_m00100920	-	816	540	446	350	459	701	651.021	431.444	0.662718	0.0472998	hypothetical protein	93112	+	1162	gene
XCRCFBP5828_m00100930	aes	548	569	345	274	462	632	538.194	383.551	0.712664	0.210555	acetyl esterase	94347	+	1152	gene
XCRCFBP5828_m00100940	-	252	199	113	104	132	138	203.159	112.13	0.551929	0.0209336	hypothetical protein	95555	+	448	gene
XCRCFBP5828_m00100950	-	105	71	34	35	31	57	74.3293	36.2823	0.488129	0.0321217	thioredoxin	96018	+	333	gene
XCRCFBP5828_m00100960	proP1	4550	2039	2552	3038	3648	5827	3274.28	3598.13	1.09891	0.934685	osmo-regulated MFS family proline/glycine-betaine	96984	+	2214	gene
XCRCFBP5828_m00100970	-	207	265	182	106	263	307	245.246	184.741	0.753289	0.593937	hypothetical protein	98674	-	475	gene
XCRCFBP5828_m00100980	-	539	768	523	348	625	794	690.446	495.799	0.718086	0.247135	hypothetical protein	99199	+	900	gene
XCRCFBP5828_m00100990	-	596	498	394	342	548	750	545.69	462.655	0.847834	0.654785	hypothetical protein	100215	+	750	gene
XCRCFBP5828_m00101000	-	99	93	111	54	112	190	114.255	95.183	0.833078	0.904581	hypothetical protein	101012	-	1776	gene
XCRCFBP5828_m00101010	-	74	100	103	59	152	160	106.035	102.069	0.962591	0.995215	hypothetical protein	102933	-	2265	gene
XCRCFBP5828_m00101020	-	28	58	39	18	77	85	48.093	47.2028	0.981489	0.957649	hypothetical protein	105194	-	1182	gene
XCRCFBP5828_m00101030	-	164	246	126	84	156	242	200.723	131.733	0.656291	0.292353	hypothetical protein	106524	-	897	gene
XCRCFBP5828_m00101040	-	537	462	433	254	503	637	530.403	386.888	0.729423	0.305444	MoxR-like ATPase	107434	-	1152	gene
XCRCFBP5828_m00101050	-	747	437	511	367	578	835	617.424	500.093	0.809968	0.514607	hypothetical protein	108736	-	822	gene
XCRCFBP5828_m00101060	-	4065	3711	3106	2123	3335	4790	4025.73	2882.04	0.715906	0.133387	modulator of DNA gyrase	109554	-	1335	gene
XCRCFBP5828_m00101070	tldD	5979	3464	4241	3238	4833	7381	4993.33	4341.98	0.869556	0.68652	modulator of DNA gyrase	110903	-	1904	gene
XCRCFBP5828_m00101080	-	97	125	70	55	142	131	108.685	91.3941	0.840906	0.82978	ncRNA	112981	+	114	gene
XCRCFBP5828_m00101090	tldD	1920	1520	1381	1197	1855	2515	1772.61	1578.73	0.890623	0.744599	modulator of DNA gyrase	113226	-	1821	gene
XCRCFBP5828_m00101100	-	438	78	318	317	401	565	299.547	371.939	1.24167	0.776534	hypothetical protein	115171	-	611	gene
XCRCFBP5828_m00101110	fbp	3300	2061	2229	2073	3003	3828	2766.88	2564.98	0.927031	0.778394	fructose-1,6-bisphosphatase	115783	-	1209	gene
XCRCFBP5828_m00101120	-	53	14	28	33	55	70	33.5492	44.7243	1.33309	0.785049	hypothetical protein	117043	-	111	gene
XCRCFBP5828_m00101130	aat	10385	9845	8891	6145	9525	12776	10838.9	8076.65	0.745156	0.186103	aromatic amino acid aminotransferase	117168	-	1257	gene
XCRCFBP5828_m00101140	-	2690	2566	2129	1900	3272	4426	2739.14	2687.64	0.981197	1	TonB-dependent outer membrane receptor	118471	+	2294	gene
XCRCFBP5828_m00101150	-	199	136	122	111	209	268	166.147	163.909	0.98653	1	hypothetical protein	120766	+	452	gene
XCRCFBP5828_m00101160	-	578	641	443	398	870	1051	617.743	639.879	1.03583	0.888383	hypothetical protein	121466	+	591	gene
XCRCFBP5828_m00101170	aldA	460	192	383	350	825	935	379.097	581.438	1.53375	0.144688	aldehyde dehydrogenase	122272	+	1540	gene
XCRCFBP5828_m00101180	-	543	251	364	329	528	655	419.296	431.236	1.02848	1	AutoIPR: IPR002477:Peptidoglycan binding-like;	123953	-	1335	gene
XCRCFBP5828_m00101190	-	234	128	201	176	289	392	207.467	241.287	1.16301	0.744599		125353	-	560	gene
XCRCFBP5828_m00101200	-	118	37	90	65	137	184	88.8692	105.719	1.1896	0.752442	hypothetical protein	126093	+	416	gene
XCRCFBP5828_m00101210	-	14	10	5	3	14	17	10.3214	8.78668	0.851304	0.985691	hypothetical protein	126808	-	169	gene
XCRCFBP5828_m00101220	-	82	47	50	38	91	91	64.7772	61.2965	0.946266	0.973646	hypothetical protein	126963	+	554	gene
XCRCFBP5828_m00101230	-	236	194	142	109	142	144	208.802	118.39	0.566994	0.0333148	hypothetical protein	127516	+	942	gene
XCRCFBP5828_m00101240	dnl	259	183	141	106	175	177	210.975	133.084	0.630802	0.0646172	DNA ligase (ATP)	128464	+	3006	gene
XCRCFBP5828_m00101250	lldD	1123	1115	892	771	1409	1763	1162.17	1105.95	0.951623	0.965348	L-lactate dehydrogenase	132077	-	1286	gene
XCRCFBP5828_m00101260	-	4	0	0	4	5	6	1.2078	4.43796	3.67442	0.82783	hypothetical protein	133439	+	180	gene
XCRCFBP5828_m00101270	-	81	33	39	43	73	111	54.2265	62.8277	1.15862	0.876682	hypothetical protein	133705	-	1374	gene
XCRCFBP5828_m00101280	-	156	90	118	86	164	243	133.286	135.039	1.01315	0.968908	hypothetical protein	135236	+	732	gene
XCRCFBP5828_m00101290	-	10	4	4	9	8	13	6.31564	8.98715	1.423	0.948928	hypothetical protein	136093	+	384	gene
XCRCFBP5828_m00101300	-	44	7	39	9	13	32	32.7898	14.3781	0.438495	0.260027	hypothetical protein	136686	-	384	gene
XCRCFBP5828_m00101310	-	1063	833	723	206	357	519	960.177	300.288	0.312742	1.0512e-12	transcriptional regulator	137066	-	3519	gene
XCRCFBP5828_m00101320	-	8260	8268	5984	5902	10038	11740	8326.84	7889.34	0.947459	0.890721	trans-2-enoyl-CoA reductase	140943	+	1313	gene
XCRCFBP5828_m00101330	-	863	426	544	623	892	1262	662.272	791.568	1.19523	0.682918	hypothetical protein	142257	+	863	gene
XCRCFBP5828_m00101340	-	270	226	213	153	198	281	262.178	182.496	0.696076	0.182576	lipase/esterase	142702	-	1251	gene
XCRCFBP5828_m00101350	kdgK	1042	1130	763	709	1059	1511	1088.26	928.7	0.853381	0.645606	2-dehydro-3-deoxygluconokinase	144096	-	1116	gene
XCRCFBP5828_m00101360	-	341	275	518	239	650	665	433.88	426.443	0.98286	0.98731	TonB-dependent outer membrane receptor	145345	+	2829	gene
XCRCFBP5828_m00101370	-	85	59	127	65	167	176	103.472	112.266	1.08498	0.871844	TonB-dependent outer membrane pectin receptor precursor	148360	+	3135	gene
XCRCFBP5828_m00101380	pme1	16	9	13	6	40	42	13.9645	22.5605	1.61557	0.617137	pectinesterase	151508	+	978	gene
XCRCFBP5828_m00101390	pel4	95	63	94	61	136	126	93.9059	91.3831	0.973134	0.996381	possibly inactive pectate lyase	152485	+	1044	gene
XCRCFBP5828_m00101400	-	703	544	573	407	812	889	672.994	593.734	0.882229	0.777523	hypothetical protein	153620	+	3852	gene
XCRCFBP5828_m00101410	-	190	67	122	132	260	273	136.189	188.402	1.38338	0.475573		157693	+	381	gene
XCRCFBP5828_m00101420	-	377	82	219	170	294	374	240.212	236.159	0.983129	0.9825		158164	+	1308	gene
XCRCFBP5828_m00101430	-	46	0	24	23	29	50	24.1915	28.8646	1.19317	0.972076		159547	+	252	gene
XCRCFBP5828_m00101440	-	69	11	46	30	38	76	44.9224	39.9775	0.889923	0.921568		159878	+	213	gene
XCRCFBP5828_m00101450	-	3	0	0	6	7	13	0.905849	7.36549	8.13104	0.488006		160285	-	237	gene
XCRCFBP5828_m00101460	-	0	1	0	0	1	1	0.394793	0.486089	1.23125	1	AutoIPR: IPR002559:Transposase, IS4-like; IPR012337:Ribonuclease H-like domain;	160813	-	1290	gene
XCRCFBP5828_m00101470	-	0	0	0	0	0	0	0	0	NA	NA	protein of unknown function	162041	-	213	gene
XCRCFBP5828_m00101480	-	90	16	70	85	124	199	63.5391	114.301	1.79891	0.228484		162492	+	894	gene
XCRCFBP5828_m00101490	-	1	0	3	2	1	4	1.58967	2.01851	1.26977	1	hypothetical protein	163369	-	681	gene
XCRCFBP5828_m00101500	-	417	137	271	357	478	603	296.324	419.081	1.41426	0.454432	hypothetical protein	164283	-	1449	gene
XCRCFBP5828_m00101510	-	296	50	185	224	322	476	188.526	289.665	1.53647	0.291004	hypothetical protein	165728	-	717	gene
XCRCFBP5828_m00101520	-	68	18	44	56	86	127	46.5255	75.6184	1.62531	0.397852	hypothetical protein	166441	-	657	gene
XCRCFBP5828_m00101530	sX10c	818	156	444	615	1844	1323	499.166	1062.31	2.12818	0.31196	ncRNA	167430	+	176	gene
XCRCFBP5828_m00101540	-	0	1	1	0	0	1	0.824035	0.211467	0.256624	0.972076	hypothetical protein	167648	+	354	gene
XCRCFBP5828_m00101550	-	4	0	0	1	0	0	1.2078	0.449011	0.37176	0.842954		168091	-	138	gene
XCRCFBP5828_m00101560	-	75	20	65	89	169	168	58.4428	121.899	2.08579	0.103571		168129	+	639	gene
XCRCFBP5828_m00101570	-	211	43	150	194	322	453	145.074	271.331	1.8703	0.0585533		168781	+	1023	gene
XCRCFBP5828_m00101580	-	483	210	300	357	494	611	357.521	425.166	1.18921	0.805181	hypothetical protein	169874	-	1305	gene
XCRCFBP5828_m00101590	-	160	114	119	109	196	241	144.398	153.732	1.06464	0.940505	hypothetical protein	171314	-	678	gene
XCRCFBP5828_m00101600	-	1	0	1	0	5	3	0.731191	2.00751	2.74553	0.893054	hypothetical protein	172171	-	711	gene
XCRCFBP5828_m00101610	-	89	63	61	47	103	116	77.9292	73.9197	0.948549	0.985128		173150	+	486	gene
XCRCFBP5828_m00101620	-	121	21	70	56	78	142	74.8735	76.5934	1.02297	1		173647	+	537	gene
XCRCFBP5828_m00101630	-	1858	1196	727	705	825	954	1345.25	744.855	0.553691	0.0210691	alpha-amylase	174915	+	3282	gene
XCRCFBP5828_m00101640	treS	1677	906	715	737	867	896	1170.96	758.493	0.647753	0.145121	maltose alpha-D-glucosyltransferase	178193	+	3351	gene
XCRCFBP5828_m00101650	glgB1	2611	1809	1378	1250	1700	2394	2094.07	1534.37	0.732724	0.115568	glycogen branching protein	181540	+	2199	gene
XCRCFBP5828_m00101660	-	163	45	107	90	123	186	112.912	113.522	1.0054	0.992117	ncRNA	183864	+	158	gene
XCRCFBP5828_m00101670	-	15	7	8	7	20	18	10.7267	12.4419	1.1599	0.972673	hypothetical protein	184141	+	453	gene
XCRCFBP5828_m00101680	-	18	7	9	10	16	18	12.0618	12.6905	1.05212	1	hypothetical protein	184583	+	273	gene
XCRCFBP5828_m00101690	-	96	66	66	66	124	142	83.3735	93.7161	1.12405	0.888744	hypothetical protein	184852	+	1536	gene
XCRCFBP5828_m00101700	-	92	33	40	33	50	77	57.9772	44.8314	0.773259	0.657309	phosphoesterase	186521	+	504	gene
XCRCFBP5828_m00101710	fdh	378	241	181	182	207	230	286.975	187.204	0.652336	0.179631	D-threo-aldose 1-dehydrogenase	187142	+	1161	gene
XCRCFBP5828_m00101720	-	63	62	70	55	99	141	73.5469	81.7	1.11086	0.846204	esterase	188507	-	936	gene
XCRCFBP5828_m00101730	chlE	146	170	137	111	223	243	170.006	162.467	0.955659	0.98731	cholinesterase	189465	-	1620	gene
XCRCFBP5828_m00101740	apeH	118	123	123	64	178	262	136.986	133.024	0.971073	0.969479	acylaminoacyl-peptidase	191081	-	1056	gene
XCRCFBP5828_m00101750	mhpD	721	421	716	1948	3304	3964	691.251	2620.28	3.79063	2.55122e-11	hypothetical protein	192172	+	927	gene
XCRCFBP5828_m00101760	-	163	97	95	72	143	203	128.291	114.528	0.892719	0.902267	ncRNA	192713	-	279	gene
XCRCFBP5828_m00101770	dctP	393	379	380	1768	2670	4082	431.405	2390.3	5.54074	1.0266e-19	dicarboxylate transport system, periplasmic substate binding component	193135	+	999	gene
XCRCFBP5828_m00101780	dctQ	164	120	172	700	1256	1700	170.724	1018.73	5.96708	5.08819e-19	dicarboxylate transport system, small permease component	194144	+	522	gene
XCRCFBP5828_m00101790	dctM	573	347	504	2183	3322	4960	526.348	2941.36	5.58824	6.18773e-20	dicarboxylate transport system, large permease component	194665	+	1284	gene
XCRCFBP5828_m00101800	xylB3	550	455	478	2229	3634	4923	550.881	3039.87	5.51821	9.93738e-20	xylan 1,4-beta-xylosidase / alpha-N-arabinofuranosidase	196047	+	1581	gene
XCRCFBP5828_m00101810	-	1429	1427	1212	1446	2894	3515	1515.1	2187.33	1.44369	0.0737947	transcriptional regulator, LacI family	197768	+	1264	gene
XCRCFBP5828_m00101820	-	33	8	22	25	86	67	22.566	49.011	2.1719	0.232938	ncRNA	199294	-	55	gene
XCRCFBP5828_m00101830	kduI	743	556	717	370	1045	848	751.62	632.438	0.841433	0.849082	5-keto-4-deoxyuronate isomerase	199589	+	867	gene
XCRCFBP5828_m00101840	kduD	743	697	700	462	1037	905	799.989	683.603	0.854516	0.789173	short chain dehydrogenase	200531	+	819	gene
XCRCFBP5828_m00101850	rpi2	1497	1330	1143	765	1683	1497	1467.72	1122.25	0.764621	0.481075	hypothetical protein	201351	+	758	gene
XCRCFBP5828_m00101860	-	265	197	197	130	326	356	242.352	223.18	0.920895	0.960106	rhamnogalacturonan acetylesterase-like enzyme	202397	+	1119	gene
XCRCFBP5828_m00101870	-	612	580	542	413	881	1119	646.422	664.015	1.02722	0.890692	hypothetical protein	203769	-	937	gene
XCRCFBP5828_m00101880	phhA	3871	3827	3688	2475	6457	7633	4262.76	4498.66	1.05534	0.858397	phenylalanine 4-monooxygenase	204848	-	904	gene
XCRCFBP5828_m00101890	-	60	47	40	37	91	83	53.8419	59.1557	1.09869	0.934685	transcriptional regulator, AsnC family	205779	+	570	gene
XCRCFBP5828_m00101900	fpvA1	846	694	592	531	1116	1491	783.547	860.2	1.09783	0.728142	TonB-dependent outer membrane ferripyoverdine receptor precursor	206610	+	2217	gene
XCRCFBP5828_m00101910	-	0	0	0	0	0	0	0	0	NA	NA	IS1480b transposase	209067	+	381	gene
XCRCFBP5828_m00101920	-	0	0	0	0	0	0	0	0	NA	NA	IS1480a transposase	209395	+	471	gene
XCRCFBP5828_m00101930	-	0	0	0	0	0	0	0	0	NA	NA	ncRNA	210024	+	75	gene
XCRCFBP5828_m00101940	-	1988	2109	1127	707	1047	1289	1916.65	877.561	0.457862	4.46844e-07	hydrolase	210100	-	1358	gene
XCRCFBP5828_m00101950	-	1115	1886	905	554	1041	1548	1469.72	861.984	0.586497	0.0183677	hypothetical protein	211682	-	1127	gene
XCRCFBP5828_m00101960	-	1574	1783	1268	868	1377	2038	1723.46	1198.87	0.695614	0.118568	ABC transporter ATP-binding protein	212834	-	1195	gene
XCRCFBP5828_m00101970	-	5510	4366	3986	2206	4655	6111	5098.37	3561.16	0.69849	0.165359	desaturase-like enzyme	214046	+	1232	gene
XCRCFBP5828_m00101980	-	539	797	494	260	633	832	689.447	466.519	0.676657	0.430093	ly calcium-binding protein	215267	+	393	gene
XCRCFBP5828_m00101990	-	500	572	290	186	344	506	501.277	284.988	0.568525	0.01611	ABC transporter ATP-binding protein	215720	+	738	gene
XCRCFBP5828_m00102000	-	461	268	185	202	254	331	324.413	230.45	0.710359	0.118568	glycine betaine/carnitine/choline-binding ABC transporter substrate-binding and permease component	216454	+	1473	gene
XCRCFBP5828_m00102010	csd	778	1030	590	539	815	1147	894.807	708.386	0.791664	0.442742	cysteine desulfurase	218170	-	1239	gene
XCRCFBP5828_m00102020	-	2928	1318	1115	1326	1287	1710	1883.05	1310.44	0.695911	0.343957	hypothetical protein	219474	+	1290	gene
XCRCFBP5828_m00102030	-	1355	726	518	634	604	834	918.109	626.908	0.682825	0.298592	hypothetical protein	220760	+	987	gene
XCRCFBP5828_m00102040	-	60	87	57	51	54	50	76.9308	48.3025	0.62787	0.39844	hypothetical protein	221764	+	273	gene
XCRCFBP5828_m00102050	-	9731	8043	7118	5820	9313	12808	9168.94	7879.27	0.859344	0.642476	indolepyruvate ferredoxin oxidoreductase	222007	-	3962	gene
XCRCFBP5828_m00102060	-	435	324	337	350	631	895	403.916	519.703	1.28666	0.351554	hypothetical protein	226070	+	911	gene
XCRCFBP5828_m00102070	-	692	595	465	551	919	1268	643.449	767.923	1.19345	0.589448	auxin efflux membrane protein	227043	+	930	gene
XCRCFBP5828_m00102080	-	1043	1202	708	855	1366	1758	1093.38	1130.8	1.03422	0.975205	hypothetical protein	228010	+	1141	gene
XCRCFBP5828_m00102090	-	789	560	571	507	1057	1184	704.419	768.301	1.09069	0.827007	ParA family partition protein	229478	+	648	gene
XCRCFBP5828_m00102100	-	379	312	349	230	447	657	387.42	364.962	0.942033	1	phosphoglycerate mutase	230141	+	477	gene
XCRCFBP5828_m00102110	-	1290	862	808	747	1262	1505	1076.65	1000.24	0.929028	0.840004	hypothetical protein	230621	+	573	gene
XCRCFBP5828_m00102120	cls2	3524	2702	2428	2359	3483	4179	3173	2899.45	0.913787	0.723239	cardiolipin synthase	231190	+	2012	gene
XCRCFBP5828_m00102130	-	428	441	316	262	635	476	438.979	392.684	0.89454	0.893625	thioesterase superfamily enzyme	233367	+	466	gene
XCRCFBP5828_m00102140	plsC1	1849	1888	1449	1007	2120	2416	1925.65	1545.26	0.802461	0.499789	1-acylglycerol-3-phosphate O-acyltransferase	233844	+	909	gene
XCRCFBP5828_m00102150	-	605	262	466	328	528	761	486.142	453.202	0.932243	0.915837	alpha/beta hydrolase	234807	+	987	gene
XCRCFBP5828_m00102160	-	3723	7502	4012	3318	5749	8185	5808.02	4799.48	0.826354	0.635748	hypothetical protein	235851	+	2661	gene
XCRCFBP5828_m00102170	-	394	377	336	261	558	681	412.03	414.44	1.00585	0.957375	phospholipid binding protein	238908	+	625	gene
XCRCFBP5828_m00102180	-	115	36	90	88	138	161	87.5685	111.457	1.2728	0.772055	hypothetical protein	239558	+	300	gene
XCRCFBP5828_m00102190	-	968	1004	700	537	836	1208	989.129	726.155	0.734136	0.231862	hypothetical protein	239741	-	1062	gene
XCRCFBP5828_m00102200	uppP	1678	1360	1094	767	1482	1602	1513.18	1090.15	0.720437	0.139642	UDP pyrophosphate phosphatase	240906	-	849	gene
XCRCFBP5828_m00102210	glnA1	10256	5762	6692	7291	8594	14238	8244.08	8644.71	1.0486	0.991944	glutamate--ammonia ligase	241782	+	1830	gene
XCRCFBP5828_m00102220	glnB1	599	497	352	369	512	892	528.173	494.92	0.937041	0.934685	nitrogen regulatory protein P-II	243613	+	342	gene
XCRCFBP5828_m00102230	amtB	1843	1652	1243	1220	1804	2983	1742.24	1674.02	0.960843	0.985691	ammonium transporter	243944	+	1476	gene
XCRCFBP5828_m00102240	ntrB	114	163	100	100	160	278	141.698	147.628	1.04185	0.894795	Two-component system nitrogensensor protein	245685	+	1056	gene
XCRCFBP5828_m00102250	ntrC	281	429	236	226	335	497	355.515	298.574	0.839834	0.697558	Two-component system nitrogen regulatory protein	246733	+	1431	gene
XCRCFBP5828_m00102260	-	0	1	4	6	0	5	2.11176	3.7514	1.77644	0.942278	hypothetical protein	248916	+	300	gene
XCRCFBP5828_m00102270	sod1	624	505	553	415	736	963	625.158	592.104	0.947127	0.964888	superoxide dismutase	249258	+	669	gene
XCRCFBP5828_m00102280	sod2	1169	693	937	725	1407	1431	1028.77	1014.53	0.986163	0.980794	superoxide dismutase	249975	+	850	gene
XCRCFBP5828_m00102290	-	480	182	281	260	372	553	337.405	335.843	0.995372	0.985691	dioxygenase	251586	-	438	gene
XCRCFBP5828_m00102300	-	2275	2510	1577	1576	1844	3202	2354.78	1891.16	0.803116	0.508782	hypothetical protein	252020	-	916	gene
XCRCFBP5828_m00102310	fadA1	5592	5564	4091	3443	5238	7479	5641.16	4565.98	0.809404	0.443052	acetyl-CoA acetyltransferase	252965	+	1324	gene
XCRCFBP5828_m00102320	-	2892	2201	1889	2436	3872	4771	2553.02	3166.04	1.24012	0.521194	hypothetical protein	254271	-	2004	gene
XCRCFBP5828_m00102330	-	663	441	509	410	575	867	592.78	525.344	0.886237	0.755333	hypothetical protein	254411	+	832	gene
XCRCFBP5828_m00102340	-	2103	2721	1522	2025	2960	4173	2362.54	2604.58	1.10245	0.846204	heme biosynthesis enzyme	256271	-	978	gene
XCRCFBP5828_m00102350	hemD	268	434	280	466	938	1346	372.45	751.469	2.01763	0.000642635	uroporphyrinogen-III synthase	257352	-	905	gene
XCRCFBP5828_m00102360	-	783	389	490	710	1097	1288	600.33	892.427	1.48656	0.164966	glycosyltransferase	258323	+	824	gene
XCRCFBP5828_m00102370	-	1935	2854	1157	1259	2231	2647	2207.65	1737.74	0.787146	0.394605	thioesterase-like enzyme	259251	+	486	gene
XCRCFBP5828_m00102380	-	824	714	579	480	868	1144	779.22	695.815	0.892964	0.82783	hypothetical protein	259767	+	496	gene
XCRCFBP5828_m00102390	-	1974	1151	1334	1325	2132	2620	1623.06	1734.48	1.06864	0.942278	membrane-anchored phosphatase / sulfurtransferase	260264	+	452	gene
XCRCFBP5828_m00102400	secB	8840	7283	6395	5764	10013	14192	8289.51	8339.03	1.00597	0.972725	preprotein translocase subunit SecB	260825	+	513	gene
XCRCFBP5828_m00102410	gpsA	10715	10393	7889	6789	11205	16727	10724.8	9662.68	0.900969	0.850425	NAD(P)H-dependent glycerol-3-phosphate dehydrogenase	261355	+	1334	gene
XCRCFBP5828_m00102420	-	73883	27200	53364	46120	65774	83679	55953.4	56466.7	1.00917	0.962679	hypothetical protein	262508	-	1006	gene
XCRCFBP5828_m00102430	poxB	1737	1508	754	1008	1087	1463	1443.48	1060.49	0.734677	0.341545	pyruvate dehydrogenase	263794	+	1742	gene
XCRCFBP5828_m00102440	-	493	565	263	314	411	493	484.81	358.112	0.738665	0.179571	small ly protein	265581	+	1443	gene
XCRCFBP5828_m00102450	-	260	360	148	160	193	322	284.16	192.936	0.67897	0.181456	putative two component response regulator, sigma 54 dependent.	267008	+	1362	gene
XCRCFBP5828_m00102460	-	17	27	16	14	31	36	22.6604	22.4122	0.989047	1	hypothetical protein	268547	+	801	gene
XCRCFBP5828_m00102470	-	37	39	36	18	35	37	42.0218	25.5182	0.607262	0.442742	hypothetical protein	269487	+	630	gene
XCRCFBP5828_m00102480	-	0	0	0	0	0	0	0	0	NA	NA		270127	+	102	gene
XCRCFBP5828_m00102490	-	45	37	38	35	49	71	44.5063	44.186	0.992804	1	hypothetical protein	270225	+	1215	gene
XCRCFBP5828_m00102500	-	288	217	181	162	471	282	250.324	261.72	1.04552	0.987047	RNA methyltransferase	271197	-	729	gene
XCRCFBP5828_m00102510	-	1	10	8	7	13	9	7.68382	8.61636	1.12136	0.985691	hypothetical protein	271980	-	459	gene
XCRCFBP5828_m00102520	-	3221	1851	2195	1898	3275	4129	2645.53	2624.76	0.992149	0.996381	hypothetical protein	272815	+	333	gene
XCRCFBP5828_m00102530	fabH1	12899	14024	8507	7287	10741	15438	13083	9486.28	0.725085	0.125816	3-oxoacyl-ACP synthase	273249	+	1063	gene
XCRCFBP5828_m00102540	-	812	283	534	494	606	1085	586.125	617.674	1.05383	0.972673	ncRNA	274296	-	513	gene
XCRCFBP5828_m00102550	-	1990	670	1290	1205	1653	2043	1419.11	1427.04	1.00558	0.926504	hypothetical protein	274313	+	1238	gene
XCRCFBP5828_m00102560	dhaA	853	796	606	391	721	830	831.939	549.083	0.660004	0.055832	haloalkane dehalogenase	275683	+	1291	gene
XCRCFBP5828_m00102570	-	114	73	80	35	120	95	97.5815	68.7593	0.704635	0.648867	ferredoxin	276727	-	429	gene
XCRCFBP5828_m00102580	-	2456	2493	1479	1297	1961	2766	2360.66	1705.82	0.722603	0.134561	peptide synthase	277447	+	1676	gene
XCRCFBP5828_m00102590	-	1328	1112	813	683	895	1342	1188.97	836.25	0.703338	0.086327	NDP-sugar or hydroxysteroid dehydrogenase / epimerase	279219	+	1046	gene
XCRCFBP5828_m00102600	-	428	43	166	131	187	199	217.465	152.257	0.700144	0.187981	hypothetical protein	280266	+	224	gene
XCRCFBP5828_m00102610	-	49	7	30	19	33	66	30.4363	31.5506	1.03661	0.9825	acetyltransferase	280555	-	483	gene
XCRCFBP5828_m00102620	ddl	208	152	162	173	233	317	192.351	208.701	1.085	0.950985	D-alanyl-alanine synthetase A	281034	-	1125	gene
XCRCFBP5828_m00102630	-	383	824	440	296	708	766	629.823	489.323	0.776922	0.64605	hypothetical protein	282313	+	645	gene
XCRCFBP5828_m00102640	ubiB	3045	2541	2152	1828	2888	4059	2846.33	2472.24	0.868571	0.689534	ubiquinone biosynthesis protein UbiB	282954	+	1674	gene
XCRCFBP5828_m00102650	-	1790	1181	1142	1063	1799	2238	1496.93	1444.61	0.965043	0.942131	pseudouridylate synthase	284760	+	881	gene
XCRCFBP5828_m00102660	-	575	660	318	348	510	657	570.683	435.247	0.762676	0.302964		285642	+	984	gene
XCRCFBP5828_m00102670	-	1100	1871	592	790	1522	1567	1324.91	1104.06	0.833308	0.558744	hypothetical protein	286070	-	935	gene
XCRCFBP5828_m00102680	-	784	446	640	651	1126	1412	687.521	900.122	1.30923	0.342636	peptidyl-tRNA hydrolase domain-containing protein	287097	+	432	gene
XCRCFBP5828_m00102690	plsC2	1546	1239	1201	1029	1587	2479	1471.48	1422.08	0.96643	0.992117	1-acylglycerol-3-phosphate O-acyltransferase	287531	+	630	gene
XCRCFBP5828_m00102700	-	775	539	585	455	792	1059	697.911	645.744	0.925253	0.900616	hypothetical protein	288220	+	1011	gene
XCRCFBP5828_m00102710	dcp1	4691	3218	3230	2527	3177	4484	4073.34	2955.34	0.725533	0.0811917	peptidyl-dipeptidase	289435	+	2186	gene
XCRCFBP5828_m00102720	-	501	323	304	241	304	438	409.284	284.319	0.694674	0.108567	AutoIPR: IPR000223:Peptidase S26A, signal peptidase I; IPR015927:Peptidase S24/S26A/S26B/S26C;	291924	+	679	gene
XCRCFBP5828_m00102730	-	0	0	0	0	0	0	0	0	NA	NA	CRISPR spacer	293048	-	28	gene
XCRCFBP5828_m00102740	-	0	0	0	0	0	0	0	0	NA	NA	CRISPR spacer	293168	-	28	gene
XCRCFBP5828_m00102750	-	0	0	0	0	0	0	0	0	NA	NA	CRISPR spacer	293228	-	28	gene
XCRCFBP5828_m00102760	-	0	0	0	0	0	0	0	0	NA	NA	CRISPR spacer	293288	-	28	gene
XCRCFBP5828_m00102770	-	0	0	0	0	0	0	0	0	NA	NA	CRISPR spacer	293408	-	28	gene
XCRCFBP5828_m00102780	-	0	0	0	0	0	0	0	0	NA	NA	CRISPR spacer	293468	-	28	gene
XCRCFBP5828_m00102790	-	0	0	0	0	0	0	0	0	NA	NA	CRISPR spacer	293528	-	28	gene
XCRCFBP5828_m00102800	-	0	0	0	0	0	0	0	0	NA	NA	CRISPR spacer	293588	-	28	gene
XCRCFBP5828_m00102810	-	0	0	0	0	0	0	0	0	NA	NA	CRISPR spacer	293648	-	28	gene
XCRCFBP5828_m00102820	-	0	0	0	0	0	0	0	0	NA	NA	CRISPR spacer	293708	-	28	gene
XCRCFBP5828_m00102830	-	0	0	0	0	0	0	0	0	NA	NA	CRISPR spacer	293768	-	28	gene
XCRCFBP5828_m00102840	-	0	0	0	0	0	0	0	0	NA	NA	CRISPR spacer	293828	-	28	gene
XCRCFBP5828_m00102850	-	0	0	0	0	0	0	0	0	NA	NA	CRISPR spacer	293888	-	28	gene
XCRCFBP5828_m00102860	-	0	0	0	0	0	0	0	0	NA	NA	CRISPR spacer	293948	-	28	gene
XCRCFBP5828_m00102870	-	0	0	0	0	0	0	0	0	NA	NA	CRISPR spacer	294008	-	28	gene
XCRCFBP5828_m00102880	-	0	0	0	0	0	0	0	0	NA	NA	CRISPR spacer	294068	-	28	gene
XCRCFBP5828_m00102890	-	0	0	0	0	0	0	0	0	NA	NA	CRISPR spacer	294128	-	28	gene
XCRCFBP5828_m00102900	-	0	0	0	0	0	0	0	0	NA	NA	CRISPR spacer	294188	-	28	gene
XCRCFBP5828_m00102910	-	0	0	0	0	0	0	0	0	NA	NA	CRISPR spacer	294248	-	28	gene
XCRCFBP5828_m00102920	-	0	0	0	0	0	0	0	0	NA	NA	CRISPR spacer	294308	-	28	gene
XCRCFBP5828_m00102930	-	0	0	0	0	0	0	0	0	NA	NA	CRISPR spacer	294368	-	28	gene
XCRCFBP5828_m00102940	-	0	0	0	0	0	0	0	0	NA	NA	CRISPR spacer	294428	-	28	gene
XCRCFBP5828_m00102950	-	0	0	0	0	0	0	0	0	NA	NA	CRISPR spacer	294488	-	28	gene
XCRCFBP5828_m00102960	-	0	0	0	0	0	0	0	0	NA	NA	CRISPR spacer	294548	-	28	gene
XCRCFBP5828_m00102970	-	0	0	0	0	0	0	0	0	NA	NA	CRISPR spacer	294608	-	28	gene
XCRCFBP5828_m00102980	-	0	0	0	0	0	0	0	0	NA	NA	CRISPR spacer	294668	-	28	gene
XCRCFBP5828_m00102990	-	0	0	0	0	0	0	0	0	NA	NA	CRISPR spacer	294728	-	28	gene
XCRCFBP5828_m00103000	-	0	0	0	0	0	0	0	0	NA	NA	CRISPR spacer	294788	-	28	gene
XCRCFBP5828_m00103010	-	0	0	0	0	0	0	0	0	NA	NA	CRISPR spacer	294848	-	28	gene
XCRCFBP5828_m00103020	-	0	0	0	0	0	0	0	0	NA	NA	CRISPR spacer	294908	-	28	gene
XCRCFBP5828_m00103030	-	0	0	0	0	0	0	0	0	NA	NA	CRISPR spacer	294968	-	28	gene
XCRCFBP5828_m00103040	-	0	0	0	0	0	0	0	0	NA	NA	CRISPR spacer	295028	-	28	gene
XCRCFBP5828_m00103050	-	0	0	0	0	0	0	0	0	NA	NA	CRISPR spacer	295088	-	28	gene
XCRCFBP5828_m00103060	-	0	0	0	0	0	0	0	0	NA	NA	CRISPR spacer	295148	-	28	gene
XCRCFBP5828_m00103070	-	0	0	0	0	0	0	0	0	NA	NA	CRISPR spacer	295208	-	28	gene
XCRCFBP5828_m00103080	-	0	0	0	0	0	0	0	0	NA	NA	CRISPR spacer	295268	-	28	gene
XCRCFBP5828_m00103090	-	0	0	0	0	0	0	0	0	NA	NA	CRISPR spacer	295328	-	28	gene
XCRCFBP5828_m00103100	-	0	0	0	0	0	0	0	0	NA	NA	CRISPR spacer	295388	-	28	gene
XCRCFBP5828_m00103110	-	0	0	0	0	0	0	0	0	NA	NA	CRISPR spacer	295448	-	28	gene
XCRCFBP5828_m00103120	-	0	0	0	0	0	0	0	0	NA	NA	CRISPR spacer	295508	-	28	gene
XCRCFBP5828_m00103130	-	0	0	0	0	0	0	0	0	NA	NA	CRISPR spacer	295568	-	28	gene
XCRCFBP5828_m00103140	-	0	0	0	0	0	0	0	0	NA	NA	CRISPR spacer	295628	-	28	gene
XCRCFBP5828_m00103150	-	0	0	0	0	0	0	0	0	NA	NA	CRISPR spacer	295688	-	28	gene
XCRCFBP5828_m00103160	-	0	0	0	0	0	0	0	0	NA	NA	CRISPR spacer	295748	-	28	gene
XCRCFBP5828_m00103170	-	0	0	0	0	0	0	0	0	NA	NA	CRISPR spacer	295808	-	28	gene
XCRCFBP5828_m00103180	-	0	0	0	0	0	0	0	0	NA	NA	CRISPR spacer	295868	-	28	gene
XCRCFBP5828_m00103190	-	0	0	0	0	0	0	0	0	NA	NA	CRISPR spacer	295928	-	28	gene
XCRCFBP5828_m00103200	-	0	0	0	0	0	0	0	0	NA	NA	CRISPR spacer	295988	-	28	gene
XCRCFBP5828_m00103210	-	0	0	0	0	0	0	0	0	NA	NA	CRISPR spacer	296048	-	28	gene
XCRCFBP5828_m00103220	-	0	0	0	0	0	0	0	0	NA	NA	CRISPR spacer	296109	-	28	gene
XCRCFBP5828_m00103230	-	0	0	0	0	0	0	0	0	NA	NA	CRISPR spacer	296169	-	28	gene
XCRCFBP5828_m00103240	-	0	0	0	0	0	0	0	0	NA	NA	CRISPR spacer	296229	-	28	gene
XCRCFBP5828_m00103250	-	0	0	0	0	0	0	0	0	NA	NA	CRISPR spacer	296289	-	28	gene
XCRCFBP5828_m00103260	-	0	0	0	0	0	0	0	0	NA	NA	CRISPR spacer	296350	-	28	gene
XCRCFBP5828_m00103270	-	0	0	0	0	0	0	0	0	NA	NA	CRISPR spacer	296410	-	28	gene
XCRCFBP5828_m00103280	-	0	0	0	0	0	0	0	0	NA	NA	CRISPR spacer	296470	-	28	gene
XCRCFBP5828_m00103290	-	0	0	0	0	0	0	0	0	NA	NA	CRISPR spacer	296530	-	28	gene
XCRCFBP5828_m00103300	-	0	0	0	0	0	0	0	0	NA	NA	CRISPR spacer	296590	-	28	gene
XCRCFBP5828_m00103310	-	0	0	0	0	0	0	0	0	NA	NA	CRISPR spacer	296650	-	28	gene
XCRCFBP5828_m00103320	-	0	0	0	0	0	0	0	0	NA	NA	CRISPR spacer	296711	-	28	gene
XCRCFBP5828_m00103330	-	0	0	0	0	0	0	0	0	NA	NA	CRISPR spacer	296771	-	28	gene
XCRCFBP5828_m00103340	-	0	0	0	0	0	0	0	0	NA	NA	CRISPR spacer	296831	-	28	gene
XCRCFBP5828_m00103350	-	0	0	0	0	0	0	0	0	NA	NA	CRISPR spacer	296891	-	28	gene
XCRCFBP5828_m00103360	-	0	0	0	0	0	0	0	0	NA	NA	CRISPR spacer	296951	-	28	gene
XCRCFBP5828_m00103370	-	0	0	0	0	0	0	0	0	NA	NA	CRISPR spacer	297011	-	28	gene
XCRCFBP5828_m00103380	-	0	0	0	0	0	0	0	0	NA	NA	CRISPR spacer	297071	-	28	gene
XCRCFBP5828_m00103390	-	0	0	0	0	0	0	0	0	NA	NA	CRISPR spacer	297131	-	28	gene
XCRCFBP5828_m00103400	-	0	0	0	0	0	0	0	0	NA	NA	CRISPR spacer	297191	-	28	gene
XCRCFBP5828_m00103410	-	0	0	0	0	0	0	0	0	NA	NA	CRISPR spacer	297251	-	28	gene
XCRCFBP5828_m00103420	-	0	0	0	0	0	0	0	0	NA	NA	CRISPR spacer	297311	-	28	gene
XCRCFBP5828_m00103430	-	0	0	0	0	0	0	0	0	NA	NA	CRISPR spacer	297371	-	28	gene
XCRCFBP5828_m00103440	-	0	0	0	0	0	0	0	0	NA	NA	CRISPR spacer	297431	-	28	gene
XCRCFBP5828_m00103450	-	0	0	0	0	0	0	0	0	NA	NA	CRISPR spacer	297491	-	28	gene
XCRCFBP5828_m00103460	-	0	0	0	0	0	0	0	0	NA	NA	CRISPR spacer	297551	-	28	gene
XCRCFBP5828_m00103470	-	0	0	0	0	0	0	0	0	NA	NA	CRISPR spacer	297611	-	28	gene
XCRCFBP5828_m00103480	-	0	0	0	0	0	0	0	0	NA	NA	CRISPR spacer	297671	-	28	gene
XCRCFBP5828_m00103490	-	0	0	0	0	0	0	0	0	NA	NA	CRISPR spacer	297731	-	28	gene
XCRCFBP5828_m00103500	-	0	0	0	0	0	0	0	0	NA	NA	CRISPR spacer	297791	-	28	gene
XCRCFBP5828_m00103510	-	0	0	0	0	0	0	0	0	NA	NA	CRISPR spacer	297851	-	28	gene
XCRCFBP5828_m00103520	-	0	0	0	0	0	0	0	0	NA	NA	CRISPR spacer	297911	-	28	gene
XCRCFBP5828_m00103530	-	347	101	220	192	313	362	239.084	248.718	1.0403	1		297960	-	731	gene
XCRCFBP5828_m00103540	-	234	42	134	121	150	239	144.756	146.064	1.00904	0.980794	ncRNA	298692	-	268	gene
XCRCFBP5828_m00103550	-	341	162	238	189	373	452	269.081	282.88	1.05128	0.937359	AutoIPR: IPR013396:CRISPR-associated protein Csy4;	299088	-	582	gene
XCRCFBP5828_m00103560	-	843	433	606	525	944	995	685.609	705.383	1.02884	1	probable crispr-associated protein, csy3 family	299659	-	1038	gene
XCRCFBP5828_m00103570	-	699	529	506	377	760	870	637.105	561.966	0.882062	0.789006	AutoIPR: IPR013398:CRISPR-associated protein Csy2;	300719	-	1008	gene
XCRCFBP5828_m00103580	-	2910	1707	1578	1707	2932	3462	2229.93	2303.75	1.03311	0.997976	AutoIPR: IPR013397:CRISPR-associated protein Csy1;	301723	-	1620	gene
XCRCFBP5828_m00103590	-	772	218	504	539	1277	1082	535.508	821.516	1.53409	0.447918	ncRNA	303146	+	620	gene
XCRCFBP5828_m00103600	-	503	412	425	345	580	766	496.963	476.173	0.958166	0.972076	AutoIPR: IPR013395:Helicase Cas3, CRISPR-associated, Yersinia-type;	303478	-	3369	gene
XCRCFBP5828_m00103610	-	476	257	277	311	413	561	364.09	371.694	1.02089	0.985691	probable crispr-associated protein cas1	306843	-	990	gene
XCRCFBP5828_m00103620	-	525	286	370	299	531	691	430.254	426.202	0.990583	1	transcriptional regulator, LysR family	307917	-	974	gene
XCRCFBP5828_m00103630	aceB	85	65	60	68	75	118	77.0818	76.0825	0.987036	0.971112	malate synthase	308994	+	1623	gene
XCRCFBP5828_m00103640	aceA	385	203	338	270	447	502	341.477	350.145	1.02538	1	hypothetical protein	310790	+	1319	gene
XCRCFBP5828_m00103650	-	1236	805	855	759	1169	1663	1058.02	1013.5	0.957923	0.942384	diguanylate cyclase	312249	+	1073	gene
XCRCFBP5828_m00103660	-	464	393	300	320	395	493	424.031	356.412	0.840534	0.539313	hypothetical protein	313325	+	2661	gene
XCRCFBP5828_m00103670	-	7	10	7	11	36	29	9.06627	20.958	2.31165	0.322321	hypothetical protein	315925	-	390	gene
XCRCFBP5828_m00103680	-	434	446	377	330	579	708	468.948	456.898	0.974305	0.992117	nitroreductase	316350	+	1197	gene
XCRCFBP5828_m00103690	-	612	525	571	1884	3110	4022	637.157	2550.53	4.00299	4.7278e-14	prolyl oligopeptidase	317454	-	2392	gene
XCRCFBP5828_m00103700	mccA	1180	1632	1877	1596	8743	5508	1806.29	4282.4	2.37083	0.0712939	methylcrotonoyl-CoA carboxylase subunit alpha	319932	-	2238	gene
XCRCFBP5828_m00103710	mccB	2298	2760	3436	2905	16193	9994	3258.38	7864.72	2.41369	0.0523083	methylcrotonoyl-CoA carboxylase subunit beta	322171	-	1684	gene
XCRCFBP5828_m00103720	ivd	1996	2986	3541	2985	16992	11463	3301.49	8430.71	2.55361	0.0722549	isovaleryl-CoA dehydrogenase	323865	-	1217	gene
XCRCFBP5828_m00103730	-	164	50	87	74	136	191	106.603	110.966	1.04092	0.980794	ncRNA	324858	+	222	gene
XCRCFBP5828_m00103740	-	117	226	263	167	603	650	237.442	378.035	1.59212	0.397852	transcriptional regulator, TetR family	325144	+	631	gene
XCRCFBP5828_m00103750	-	437	350	439	349	802	741	458.567	533.648	1.16373	0.735094	DNA-binding protein	325833	+	402	gene
XCRCFBP5828_m00103760	-	332	407	308	260	536	623	393.135	395.684	1.00648	0.969774	hypothetical protein	326231	+	662	gene
XCRCFBP5828_m00103770	-	564	922	412	239	552	783	711.147	424.484	0.5969	0.222798	hypothetical protein	326731	-	672	gene
XCRCFBP5828_m00103780	-	1901	1475	1337	907	2034	2577	1730.22	1510.78	0.873173	0.846204	hypothetical protein	327399	-	1617	gene
XCRCFBP5828_m00103790	-	113	449	255	112	315	402	320.839	221.805	0.691327	0.687259	hypothetical protein	329012	-	312	gene
XCRCFBP5828_m00103800	-	2806	3100	2292	1374	2666	3902	3054.95	2174.23	0.711706	0.23539	hypothetical protein	329343	-	689	gene
XCRCFBP5828_m00103810	-	880	370	632	589	1166	1540	683.07	910.336	1.33271	0.264927	or membrane-anchored cytochrome	330236	+	546	gene
XCRCFBP5828_m00103820	-	2796	3627	2572	1937	3572	5432	3380.18	2999.37	0.887342	0.891876	extracellular nuclease	330845	+	1860	gene
XCRCFBP5828_m00103830	-	100	110	149	112	190	315	137.579	169.079	1.22896	0.550114		332867	+	293	gene
XCRCFBP5828_m00103840	-	3	8	18	6	16	31	11.7905	13.6435	1.15716	0.882393	hypothetical protein	332914	-	384	gene
XCRCFBP5828_m00103850	-	469	399	311	300	462	664	432.631	401.993	0.929181	0.894136	hypothetical protein	333347	+	1338	gene
XCRCFBP5828_m00103860	xopR	199	146	195	1925	4033	3728	201.43	2760.24	13.7032	1.13544e-29	hypothetical protein	334613	-	1488	gene
XCRCFBP5828_m00103870	-	121	52	84	84	167	184	93.1215	122.489	1.31536	0.587151	ncRNA	335224	+	184	gene
XCRCFBP5828_m00103880	-	283	189	212	226	359	446	251.067	294.38	1.17252	0.763231	hypothetical protein	336184	-	918	gene
XCRCFBP5828_m00103890	-	1264	1123	1035	795	1931	1859	1269.28	1280.38	1.00874	0.9825	apha/beta hydrolase	337126	+	663	gene
XCRCFBP5828_m00103900	-	3021	2862	1968	2188	3231	4375	2886.84	2794.91	0.968156	0.936132	ATPase	337868	+	1095	gene
XCRCFBP5828_m00103910	-	1429	1040	801	929	1246	1961	1185.89	1174	0.989968	0.980794	hypothetical protein	338959	+	793	gene
XCRCFBP5828_m00103920	-	452	278	309	244	535	548	378.869	372.365	0.982833	0.996381	transcriptional regulator, MarR family	339930	+	462	gene
XCRCFBP5828_m00103930	ohr	132	85	95	78	166	157	114.193	113.81	0.996652	1	organic hydroperoxide resistance protein	340463	+	454	gene
XCRCFBP5828_m00103940	-	488	438	419	313	506	604	500.123	407.225	0.81425	0.51181	esterase/lipase/thioesterase	340937	+	1323	gene
XCRCFBP5828_m00103950	-	1	1	1	0	1	1	1.12598	0.486089	0.431701	0.969774	ncRNA	341982	-	75	gene
XCRCFBP5828_m00103960	-	736	424	331	405	462	591	531.706	433.702	0.815679	0.487133	hypothetical protein	342472	+	630	gene
XCRCFBP5828_m00103970	-	120	12	76	80	114	115	73.5938	91.5465	1.24394	0.934685	hypothetical protein	343175	-	324	gene
XCRCFBP5828_m00103980	dkgB	951	874	625	589	1268	938	900.479	811.044	0.90068	0.864597	2,5-diketo-D-gluconate reductase B	343640	-	804	gene
XCRCFBP5828_m00103990	-	612	500	446	430	814	818	573.632	589.597	1.02783	1	Zinc-containing alcohol dehydrogenase superfamily protein	344511	-	1029	gene
XCRCFBP5828_m00104000	-	1319	973	881	936	1608	1866	1160.57	1256.46	1.08263	0.90179	oxidoreductase	345650	-	982	gene
XCRCFBP5828_m00104010	-	2194	1743	1538	1427	2362	3220	2010.78	1970.32	0.97988	0.993472	methyltransferase	346801	+	868	gene
XCRCFBP5828_m00104020	-	30	12	10	6	19	27	18.0884	13.6215	0.75305	0.860399	hypothetical protein	347698	+	135	gene
XCRCFBP5828_m00104030	rluE	618	884	486	438	678	923	744.214	578.044	0.776718	0.400911	pseudouridylate synthase	348148	+	850	gene
XCRCFBP5828_m00104040	-	1609	753	881	788	1070	1465	1161.28	957.465	0.824493	0.396783	hypothetical protein	348692	-	929	gene
XCRCFBP5828_m00104050	hrpB	1058	1576	909	762	1453	1762	1331.84	1113.78	0.836271	0.655945	ATP-dependent helicase	349933	-	2565	gene
XCRCFBP5828_m00104060	tsr1	316	416	230	270	465	722	358.376	401.611	1.12064	0.724223	membrane-anchored chemotaxis sensory transducer	352653	+	2125	gene
XCRCFBP5828_m00104070	-	499	425	350	339	529	574	468.695	418.872	0.893699	0.705254	hypothetical protein	355048	-	532	gene
XCRCFBP5828_m00104080	-	3	2	10	3	17	10	5.98785	8.13027	1.35779	0.888598	hypothetical protein	355671	-	333	gene
XCRCFBP5828_m00104090	-	104	105	86	63	136	161	109.771	99.6824	0.908096	0.948928	oxidoreductase	356000	-	1422	gene
XCRCFBP5828_m00104100	uriC	18	23	17	26	22	36	21.8124	25.3288	1.16121	0.972725	urate oxidase	357418	-	492	gene
XCRCFBP5828_m00104110	-	36	35	28	21	52	36	36.7067	31.3224	0.853314	0.869843	hypothetical protein	357906	-	396	gene
XCRCFBP5828_m00104120	-	110	63	63	71	108	138	85.1287	90.7214	1.0657	0.991944	polysaccharide deacetylase	358298	-	891	gene
XCRCFBP5828_m00104130	-	130	123	122	83	150	220	140.181	124.984	0.891593	0.926504	serine-pyruvate aminotransferase	359185	-	1257	gene
XCRCFBP5828_m00104140	-	18	17	21	30	44	38	21.1607	33.5894	1.58735	0.626111	allantoate amidohydrolase	360431	-	1272	gene
XCRCFBP5828_m00104150	-	481	383	337	310	530	740	441.098	441.229	1.0003	0.996381	transcriptional regulator, LysR family	361921	+	990	gene
XCRCFBP5828_m00104160	-	152	67	103	94	200	219	116.559	143.443	1.23064	0.683677	hypothetical protein	362914	+	507	gene
XCRCFBP5828_m00104170	-	2	4	1	3	7	2	2.61231	3.69232	1.41343	0.991944		363338	-	282	gene
XCRCFBP5828_m00104180	-	54	21	23	26	31	60	34.4685	32.8756	0.953787	0.96387	MFS efflux pump	364093	+	1197	gene
XCRCFBP5828_m00104190	-	44	8	19	20	22	20	24.5997	19.2512	0.78258	0.673463	hypothetical protein	365715	+	762	gene
XCRCFBP5828_m00104200	cls3	92	21	32	54	62	88	49.8058	59.8822	1.20232	0.971112	cardiolipin synthase 2	366946	+	546	gene
XCRCFBP5828_m00104210	ggt1	596	404	405	327	539	793	513.301	462.541	0.90111	0.853108	hypothetical protein	367314	-	1797	gene
XCRCFBP5828_m00104220	gatA	440	490	349	317	504	717	476.112	432.368	0.908122	0.871849	amidase	369110	-	1461	gene
XCRCFBP5828_m00104230	iunH	877	695	596	589	884	992	795.019	717.008	0.901876	0.695013	purine nucleosidase	370705	-	1174	gene
XCRCFBP5828_m00104240	add	680	372	496	408	654	981	565.093	570.248	1.00912	0.989158	hypothetical protein	371998	-	1609	gene
XCRCFBP5828_m00104250	-	418	336	353	316	578	815	410.388	472.964	1.15248	0.645645	MFS purine transporter	373688	-	1314	gene
XCRCFBP5828_m00104260	-	4	0	1	0	5	4	1.63704	2.21898	1.35548	0.996381	hypothetical peptide	375161	+	132	gene
XCRCFBP5828_m00104270	-	38	29	16	32	44	62	29.791	39.5627	1.32801	0.8006	oxygenase subunit	375455	-	981	gene
XCRCFBP5828_m00104280	-	38	35	23	24	51	49	35.1644	35.1439	0.999415	1	oxygenase subunit	376432	-	1053	gene
XCRCFBP5828_m00104290	-	380	662	297	273	522	641	503.579	401.483	0.797259	0.576402	transcriptional regulator, LysR family	377546	+	984	gene
XCRCFBP5828_m00104300	tatD	893	792	741	469	1039	1064	900.385	720.919	0.800678	0.551697	deoxyribonuclease	378808	+	1381	gene
XCRCFBP5828_m00104310	-	483	515	343	255	343	476	496.39	309.351	0.623202	0.0250997	hypothetical protein	379645	-	679	gene
XCRCFBP5828_m00104320	-	310	391	213	244	373	541	339.397	326.396	0.961695	0.976423	transcriptional regulator, LysR family	380675	-	921	gene
XCRCFBP5828_m00104330	-	259	149	194	124	160	275	220.302	157.77	0.716155	0.306399	MFS transporter	381579	+	1350	gene
XCRCFBP5828_m00104340	-	11	7	12	10	35	17	11.2359	17.6968	1.57502	0.735094	nuclease	383141	-	1029	gene
XCRCFBP5828_m00104350	fhuA1	81	27	53	35	70	66	57.8671	48.8957	0.844965	0.787761	TonB-dependent outer membrane ferrichrome-iron receptor precusor	384238	-	2535	gene
XCRCFBP5828_m00104360	npdA	690	774	608	316	834	1138	774.894	611.571	0.789232	0.785058	NAD-dependent deacetylase	387131	+	1131	gene
XCRCFBP5828_m00104370	namA	1193	1470	1033	594	1228	1735	1383.98	970.843	0.701487	0.272684	NADPH dehydrogenase	388310	+	1131	gene
XCRCFBP5828_m00104380	garR	442	784	527	293	586	865	669.19	475.408	0.710422	0.381577	2-hydroxy-3-oxopropionate reductase	389493	+	891	gene
XCRCFBP5828_m00104390	-	59	26	43	51	90	124	46.537	73.8374	1.58664	0.34308	ncRNA	390039	-	85	gene
XCRCFBP5828_m00104400	-	1023	521	648	1170	2192	2156	792.73	1583.24	1.99719	0.000827917	hypothetical protein	390631	+	509	gene
XCRCFBP5828_m00104410	purU	678	256	461	378	786	796	503.669	553.907	1.09974	0.881677	formyltetrahydrofolate deformylase	391317	+	1138	gene
XCRCFBP5828_m00104420	cmfA	137	119	142	59	132	232	149.3	111.802	0.748843	0.774374	conditioned medium factor	392766	-	1956	gene
XCRCFBP5828_m00104430	metF2	115	114	104	88	139	200	124.372	119.979	0.964679	0.996381	methylenetetrahydrofolate reductase	394998	-	873	gene
XCRCFBP5828_m00104440	metR	563	392	383	386	545	776	489.156	487.086	0.995767	0.98731	transcriptional regulator, LysR family	395983	-	916	gene
XCRCFBP5828_m00104450	-	85	78	81	55	150	158	91.2282	99.3006	1.08849	0.859957	FMN reductase	396976	+	604	gene
XCRCFBP5828_m00104460	-	182	100	126	128	242	335	148.519	194.773	1.31144	0.452117	ncRNA	397351	-	481	gene
XCRCFBP5828_m00104470	-	56	18	30	46	91	76	36.8927	61.7166	1.67287	0.425571	hypothetical protein	397730	+	1020	gene
XCRCFBP5828_m00104480	metE	115	77	98	82	159	142	107.189	110.512	1.031	1	5- methyltetrahydropteroyltriglutamate/homocysteine S-methyltransferase	398742	+	1032	gene
XCRCFBP5828_m00104490	-	73	55	64	88	120	178	71.2274	110.109	1.54588	0.309362	porin	399926	-	1442	gene
XCRCFBP5828_m00104500	-	136	100	89	147	207	328	118.747	192.213	1.61867	0.134475		401521	+	785	gene
XCRCFBP5828_m00104510	-	187	206	168	85	214	291	209.905	158.472	0.754971	0.695079	NDP-sugar epimerase	402116	-	888	gene
XCRCFBP5828_m00104520	-	599	573	426	8916	15754	17165	589.941	11959.6	20.2725	7.18062e-45	transcrictional regulator, MarR family	402919	+	778	gene
XCRCFBP5828_m00104530	-	125	61	70	1427	2079	2906	91.873	1826.2	19.8774	1.40927e-39	hypothetical protein	403698	+	468	gene
XCRCFBP5828_m00104540	-	4	8	6	72	105	204	6.94159	104.303	15.0259	4.91787e-13	hypothetical protein	404167	+	565	gene
XCRCFBP5828_m00104550	tsr2	123	78	77	699	921	1503	100.985	884.62	8.75989	2.54774e-23	membrane-anchored chemotaxis sensory transducer	404728	+	2112	gene
XCRCFBP5828_m00104560	-	84	45	66	51	96	154	71.4594	81.8292	1.14511	0.800049	hypothetical protein	406859	-	462	gene
XCRCFBP5828_m00104570	-	220	108	136	147	220	319	167.443	193.879	1.15788	0.813842	hypothetical protein	407405	-	552	gene
XCRCFBP5828_m00104580	-	9	1	3	5	6	11	4.40006	6.21892	1.41337	0.964488	hypothetical protein	408026	-	423	gene
XCRCFBP5828_m00104590	-	109	29	63	57	103	149	71.4037	85.3883	1.19585	0.811542	putative isxcc1 transposase orfa protein	408477	+	282	gene
XCRCFBP5828_m00104600	-	141	46	86	115	128	187	97.6502	126.332	1.29372	0.780286	putative isxcc1 transposase orfb (fragment) protein	408842	+	759	gene
XCRCFBP5828_m00104610	-	321	52	182	280	370	688	195.577	372.823	1.90627	0.041719	ncRNA	409549	-	537	gene
XCRCFBP5828_m00104620	-	80	10	61	105	170	257	54.2876	148.179	2.72951	0.0110587		410419	-	558	gene
XCRCFBP5828_m00104630	-	3	1	2	5	10	5	2.15913	6.04861	2.80141	0.728236		410940	-	141	gene
XCRCFBP5828_m00104640	-	6	10	8	6	7	12	9.19356	7.15402	0.778156	0.934685		410951	+	195	gene
XCRCFBP5828_m00104650	-	2	4	2	2	3	5	3.04156	2.77922	0.91375	1		411034	+	198	gene
XCRCFBP5828_m00104660	-	0	0	0	0	1	0	0	0.274621	HrpGstar	1	xanthomonadin biosynthesis related protein 1	411291	+	195	gene
XCRCFBP5828_m00104670	-	0	0	0	0	1	0	0	0.274621	NA	NA		411374	+	198	gene
XCRCFBP5828_m00104680	-	44	14	25	51	104	107	29.5439	74.0872	2.5077	0.0308907		411620	-	286	gene
XCRCFBP5828_m00104690	-	5	3	0	2	5	6	2.69413	3.53993	1.31394	0.996381		411970	+	195	gene
XCRCFBP5828_m00104700	-	3	2	0	2	5	4	1.69544	3.117	1.83846	0.950733		412053	+	198	gene
XCRCFBP5828_m00104710	-	407	115	266	309	468	770	282.473	430.097	1.52261	0.163463	hypothetical protein	412306	-	774	gene
XCRCFBP5828_m00104720	-	8	7	12	14	27	27	10.33	19.4105	1.87904	0.53438		413051	+	264	gene
XCRCFBP5828_m00104730	-	105	28	79	116	151	230	76.669	142.191	1.8546	0.163588		413190	-	226	gene
XCRCFBP5828_m00104740	-	5	14	6	9	15	22	9.6123	12.8127	1.33295	0.854513	xanthomonadin biosynthesis related protein	413374	+	324	gene
XCRCFBP5828_m00104750	-	3	2	0	2	5	3	1.69544	2.90553	1.71374	0.976585		414147	+	195	gene
XCRCFBP5828_m00104760	-	4	0	0	3	4	3	1.2078	3.07992	2.55003	0.946991		414230	+	198	gene
XCRCFBP5828_m00104770	-	581	104	329	535	950	1225	357.712	760.159	2.12506	0.00318128	hypothetical protein	414476	-	766	gene
XCRCFBP5828_m00104780	int	45	43	21	38	66	68	39.5779	49.5672	1.2524	0.838666	phage-related integrase	415319	+	384	gene
XCRCFBP5828_m00104790	xerD1	34	28	25	43	81	62	32.0515	54.6628	1.70546	0.407516	tyrosine recombinase	415624	+	708	gene
XCRCFBP5828_m00104800	-	0	0	0	0	0	0	0	0	NA	NA	ncRNA	416408	+	71	gene
XCRCFBP5828_m00104810	ilvD	817	543	508	591	944	1086	679.12	754.262	1.11064	0.890692	dihydroxy-acid dehydratase	416600	-	1920	gene
XCRCFBP5828_m00104820	-	14	24	33	26	57	84	27.8673	45.091	1.61806	0.377867	hypothetical protein	418705	+	267	gene
XCRCFBP5828_m00104830	-	606	507	379	520	746	1179	545.824	687.673	1.25988	0.457989	hypothetical protein	419372	-	897	gene
XCRCFBP5828_m00104840	-	1164	453	719	1075	1562	2302	838.935	1398.44	1.66693	0.0333148	hypothetical protein	420350	-	578	gene
XCRCFBP5828_m00104850	-	0	3	1	1	9	6	1.61362	4.18941	2.59628	0.7413		420998	+	144	gene
XCRCFBP5828_m00104860	-	0	0	0	0	0	3	0	0.634402	NA	NA	ncRNA	421248	+	77	gene
XCRCFBP5828_m00104870	pcaK	72	72	65	1595	2691	4071	78.0662	2316.06	29.6679	1.74314e-49	4-hydroxybenzoate / protocatachuate MFS transporter	421657	+	1438	gene
XCRCFBP5828_m00104880	-	98	134	58	426	704	1044	107.389	605.384	5.63728	1.08364e-11	hypothetical protein	423138	+	1347	gene
XCRCFBP5828_m00104890	-	0	0	1	0	0	1	0.429242	0.211467	0.492653	1		424596	-	216	gene
XCRCFBP5828_m00104900	-	180	163	200	171	437	450	204.551	291.951	1.42728	0.276408	transcriptional regulator, MarR family	424834	+	882	gene
XCRCFBP5828_m00104910	-	91	48	77	98	183	188	79.4791	134.015	1.68616	0.163588	hypothetical protein	425838	+	420	gene
XCRCFBP5828_m00104920	-	109	83	154	143	350	396	131.784	244.067	1.85203	0.0407493	3-alpha-hydroxysteroid dehydrogenase	426281	+	768	gene
XCRCFBP5828_m00104930	-	838	881	686	724	1567	1647	895.306	1103.7	1.23276	0.464285	benzaldehyde dehydrogenase (NAD(+))	427085	+	1653	gene
XCRCFBP5828_m00104940	-	291	166	187	232	332	469	233.671	294.523	1.26042	0.600844	AraC family transcriptional regulator	428594	-	907	gene
XCRCFBP5828_m00104950	-	43	30	12	64	207	209	29.9785	129.78	4.3291	0.000177808	4-hydroxybenzoate 3-monooxygenase	429584	+	1185	gene
XCRCFBP5828_m00104960	glpK	16343	11475	4495	6501	11583	13319	11394.5	8916.49	0.782529	0.307448	glycerol kinase	430668	-	2445	gene
XCRCFBP5828_m00104970	-	44	27	12	65	269	145	29.0961	133.722	4.59586	0.00163137	hypothetical protein	430787	+	711	gene
XCRCFBP5828_m00104980	glpF	5967	4323	1572	2593	4911	6141	4183.19	3811.57	0.911163	0.852645	glycerol uptake facilitator	433180	-	948	gene
XCRCFBP5828_m00104990	glpD	10029	8117	1865	4218	8133	10410	7033.33	6328.8	0.89983	0.849371	glycerol-3-phosphate dehydrogenase	434129	-	1628	gene
XCRCFBP5828_m00105000	glpR	1108	1032	607	864	1494	1848	1002.54	1189.02	1.18601	0.633593	glycerol-3-phosphate regulon repressor	436064	-	827	gene
XCRCFBP5828_m00105010	-	351	372	251	1895	3394	4696	360.587	2775.99	7.69853	6.12033e-26	oxygenase subunit	436892	-	1339	gene
XCRCFBP5828_m00105020	-	155	123	142	1140	2527	3226	156.314	1888.03	12.0785	2.60506e-30	oxygenase subunit	438243	-	1128	gene
XCRCFBP5828_m00105030	gctA	207	280	148	335	598	855	236.573	495.447	2.09426	0.00113048	glutaconate CoA transferase subunit A	439559	+	878	gene
XCRCFBP5828_m00105040	gctB	162	151	117	246	482	654	158.751	381.124	2.40077	4.67515e-05	glutaconate CoA transferase subunit B	440433	+	789	gene
XCRCFBP5828_m00105050	pcaF	172	306	157	243	522	655	240.133	390.973	1.62815	0.0652121	beta-ketoadipyl CoA thiolase	441218	+	1209	gene
XCRCFBP5828_m00105060	pcaH	178	90	87	210	404	423	126.622	294.69	2.32731	0.00090312	protocatechuate 3,4-dioxygenase subunit beta	442506	+	732	gene
XCRCFBP5828_m00105070	pcaG	54	59	51	74	126	168	61.4894	103.356	1.68087	0.1715	protocatechuate 3,4-dioxygenase alpha chain	443242	+	564	gene
XCRCFBP5828_m00105080	pcaB	1065	1097	857	686	1372	1841	1122.52	1074.11	0.956873	1	3-carboxy-cis,cis-muconate cycloisomerase	443874	+	1518	gene
XCRCFBP5828_m00105090	pcaD	224	213	143	225	323	406	213.109	275.586	1.29317	0.5702	3-oxoadipate enol-lactonase	445401	+	783	gene
XCRCFBP5828_m00105100	pcaC	172	105	106	154	199	214	138.888	169.051	1.21718	0.859781	4-carboxymuconolactone decarboxylase	446211	+	427	gene
XCRCFBP5828_m00105110	-	175	217	143	179	337	458	199.893	269.772	1.34958	0.305074	hypothetical protein	447072	+	967	gene
XCRCFBP5828_m00105120	-	388	350	324	249	409	622	394.408	355.657	0.901747	0.890721	hypothetical protein	448054	-	875	gene
XCRCFBP5828_m00105130	rioK	3553	3533	2322	2359	3783	4776	3464.33	3108.08	0.897165	0.744599	non-specific serine/threonine protein kinase	449046	+	1098	gene
XCRCFBP5828_m00105140	-	489	570	338	361	515	668	517.769	444.783	0.859037	0.631742	esterase/lipase/thioesterase family protein	450145	+	1036	gene
XCRCFBP5828_m00105150	-	2559	1064	1521	4728	5909	8742	1845.63	5594.31	3.03112	2.29198e-08	hypothetical protein	450732	-	1491	gene
XCRCFBP5828_m00105160	gidA	10739	8681	6765	7018	9297	15220	9573.66	8922.85	0.932021	0.861728	tRNA uridine 5-carboxymethylaminomethyl modification protein GidA	452224	-	1983	gene
XCRCFBP5828_m00105170	-	287	76	208	164	314	282	205.946	219.503	1.06583	1	hypothetical protein	454324	-	303	gene
XCRCFBP5828_m00105180	asX1	12	1	16	22	75	48	10.8861	40.6253	3.73186	0.163588	ncRNA	454359	+	115	gene
XCRCFBP5828_m00105190	-	768	126	468	370	674	656	482.526	489.951	1.01539	0.972725	hypothetical protein	454759	-	543	gene
XCRCFBP5828_m00105200	trpB	1083	1126	948	969	1880	2480	1178.47	1475.82	1.25232	0.336271	tryptophan synthase	455018	+	1329	gene
XCRCFBP5828_m00105210	-	682	734	576	596	908	1391	742.951	811.118	1.09175	0.806387	hypothetical protein	456331	+	618	gene
XCRCFBP5828_m00105220	-	1825	1626	1219	1196	1983	2550	1716.24	1620.83	0.944411	0.904999	hypothetical protein	456992	+	954	gene
XCRCFBP5828_m00105230	-	179	52	137	79	79	140	133.384	86.7724	0.650544	0.228484	ncRNA	457214	-	225	gene
XCRCFBP5828_m00105240	aspH	685	362	523	370	638	857	574.244	522.57	0.910014	0.861377	aspartyl/asparaginyl beta-hydroxylase	457573	-	906	gene
XCRCFBP5828_m00105250	bioC	295	356	284	254	691	597	351.526	430.058	1.2234	0.657428	biotin biosynthesis protein	458755	-	885	gene
XCRCFBP5828_m00105260	-	166	157	146	123	198	246	174.775	161.624	0.924754	0.904581	short chain dehydrogenase	459736	-	794	gene
XCRCFBP5828_m00105270	-	20	2	7	13	20	20	9.83327	15.5589	1.58227	0.866617		460807	-	297	gene
XCRCFBP5828_m00105280	-	26	10	20	20	33	37	20.3835	25.867	1.26902	0.878993	hypothetical protein	460940	-	312	gene
XCRCFBP5828_m00105290	bioH	168	168	200	112	210	323	202.901	176.264	0.868717	0.904385	carboxylesterase	461298	-	762	gene
XCRCFBP5828_m00105300	-	161	172	123	63	133	176	169.315	102.031	0.602608	0.136286	hypothetical protein	462091	-	366	gene
XCRCFBP5828_m00105310	bioF	1641	2145	1320	1129	1848	2774	1908.93	1601.04	0.838713	0.673463	8-amino-7-oxononanoate synthase	462459	-	1217	gene
XCRCFBP5828_m00105320	bioB	247	219	185	239	344	384	240.451	282.987	1.1769	0.824499	biotin synthase	463764	-	1045	gene
XCRCFBP5828_m00105330	-	31	37	37	31	65	91	39.8497	51.0133	1.28014	0.657309	hypothetical protein	464848	+	726	gene
XCRCFBP5828_m00105340	ubiA	2261	1912	1677	1608	2937	3726	2157.39	2316.5	1.07375	0.847506	4-hydroxybenzoate octaprenyltransferase	465651	-	1226	gene
XCRCFBP5828_m00105350	-	118	60	75	44	147	85	91.5108	78.1005	0.853457	0.87869	ncRNA	467006	+	135	gene
XCRCFBP5828_m00105360	-	4	0	1	6	9	6	1.63704	6.43446	3.93055	0.631742	protein of unknown function	467049	-	165	gene
XCRCFBP5828_m00105370	-	528	103	376	276	413	493	361.488	341.599	0.944981	0.846204	tRNA-OTHER	467139	+	77	tRNA
XCRCFBP5828_m00105380	-	524	99	367	272	402	484	354.838	334.879	0.943752	0.842954	ncRNA	467142	+	74	gene
XCRCFBP5828_m00105390	-	5862	2960	3557	3323	5523	7258	4465.43	4543.63	1.01751	1	prophage integrase	467217	+	2105	gene
XCRCFBP5828_m00105400	-	110	32	88	87	141	203	83.6211	120.713	1.44358	0.468934	AutoIPR: IPR009056:Cytochrome c domain; IPR011031:Multihaem cytochrome;	469154	-	1052	gene
XCRCFBP5828_m00105410	-	578	220	366	410	633	761	418.484	518.856	1.23985	0.679372	AutoIPR: IPR006407:1,4-alpha-glucan-branching enzyme;	470439	+	5004	gene
XCRCFBP5828_m00105420	-	1374	264	759	994	1444	2070	844.899	1280.61	1.51569	0.173767	AutoIPR: IPR001826:RHS protein; IPR011043:Galactose oxidase/kelch, beta-propeller; IPR013784:Carbohydrate-binding-like fold; IPR015916:Galactose oxidase, beta-propeller;	475487	+	5965	gene
XCRCFBP5828_m00105430	-	35	21	7	29	44	63	21.8636	38.4271	1.75758	0.504538		481743	-	178	gene
XCRCFBP5828_m00105440	-	108	28	74	71	101	155	75.4286	92.394	1.22492	0.813842	AutoIPR: IPR019915:Transcription regulator, pyrimidine utilisation, RutR;	481921	+	239	gene
XCRCFBP5828_m00105450	-	180	104	101	98	175	237	138.763	142.18	1.02462	0.991944		482175	+	456	gene
XCRCFBP5828_m00105460	-	1153	434	632	691	1040	1054	790.769	818.759	1.0354	0.958799	hypothetical protein	483183	-	373	gene
XCRCFBP5828_m00105470	-	661	172	252	315	424	476	375.662	358.536	0.954412	0.781255	hypothetical protein	483515	-	285	gene
XCRCFBP5828_m00105480	mscS1	3623	3223	2202	1962	2758	3782	3311.57	2438.13	0.736247	0.129577	hypothetical protein	484082	+	2879	gene
XCRCFBP5828_m00105490	mdoB	940	636	530	577	768	979	762.419	677.015	0.887983	0.620643	phosphoglycerol transferase I	487583	-	2217	gene
XCRCFBP5828_m00105500	-	0	0	0	1	3	4	0	2.11874	HrpGstar	0.680283	hypothetical protein	489717	+	288	gene
XCRCFBP5828_m00105510	ubiB2	1929	1579	863	1229	1299	1809	1576.28	1291.11	0.819091	0.55554	ubiquinone biosynthesis protein	490533	-	1731	gene
XCRCFBP5828_m00105520	-	2674	3377	1876	1570	2362	3587	2945.89	2112.14	0.716978	0.163588	hypothetical protein	492412	+	1029	gene
XCRCFBP5828_m00105530	-	704	485	451	5419	8867	12715	597.635	7557.07	12.6449	3.81508e-36	hypothetical protein	493573	+	1493	gene
XCRCFBP5828_m00105540	-	3	2	1	23	51	66	2.12468	38.2898	18.0215	3.89284e-06	ncRNA	495067	+	75	gene
XCRCFBP5828_m00105550	-	95	117	97	109	315	393	116.512	218.555	1.8758	0.048577	diguanylate cyclase	495145	-	1689	gene
XCRCFBP5828_m00105560	glgA	2278	1365	1149	1368	1473	2310	1719.93	1507.25	0.876345	0.681822	glycogen synthase	497132	+	1707	gene
XCRCFBP5828_m00105570	glgB2	2031	1609	1175	1261	1405	2097	1752.84	1395.49	0.796132	0.445361	glycogen branching protein	498835	+	2235	gene
XCRCFBP5828_m00105580	glgZ	1708	1153	909	887	988	1281	1361.11	940.488	0.690973	0.191799	4-alpha-D-((1->4)-alpha-D-glucano)trehalose trehalohydrolase	501071	+	1758	gene
XCRCFBP5828_m00105590	malQ	779	740	542	531	711	764	760.015	595.242	0.783198	0.38758	hypothetical protein	502825	+	1932	gene
XCRCFBP5828_m00105600	glgY	1568	926	769	825	1003	1098	1169.12	878.071	0.751051	0.331188	(1->4)-alpha-D-glucan 1-alpha-D-glucosylmutase	504753	+	2619	gene
XCRCFBP5828_m00105610	-	59	39	55	66	77	100	56.8203	71.9273	1.26587	0.806387	hypothetical protein	507368	+	189	gene
XCRCFBP5828_m00105620	glgX1	3174	1693	1384	1626	2103	2244	2220.84	1782.15	0.802467	0.408698	isoamylase	507599	+	2163	gene
XCRCFBP5828_m00105630	-	278	162	148	146	176	177	211.426	151.319	0.715704	0.337	oxidoreductase	509778	+	633	gene
XCRCFBP5828_m00105640	-	375	302	180	247	317	426	309.722	288.046	0.930013	0.798027	oxidoreductase	510867	-	809	gene
XCRCFBP5828_m00105650	-	138	100	70	128	247	213	111.195	170.347	1.53197	0.309473	hypothetical protein	511971	+	1437	gene
XCRCFBP5828_m00105660	virK	30	20	28	616	1180	1513	28.9731	920.594	31.7741	1.91538e-43	hypothetical protein	513685	+	571	gene
XCRCFBP5828_m00105670	oprN1	71	127	102	64	98	148	115.36	86.9468	0.753701	0.629921	outer membrane exporter	514351	-	1473	gene
XCRCFBP5828_m00105680	-	1178	546	757	854	1062	1553	896.19	1003.51	1.11975	0.893054	DNA binding protein, TetR family	515908	+	624	gene
XCRCFBP5828_m00105690	acrA1	185	451	262	268	411	622	346.374	364.737	1.05302	0.928625	acriflavine resistance protein	516607	+	1116	gene
XCRCFBP5828_m00105700	acrB	372	248	236	248	292	489	311.535	294.952	0.946769	0.887693	RND superfamily multidrug efflux pump	517719	+	3090	gene
XCRCFBP5828_m00105710	-	64	56	51	43	66	127	63.3245	64.2888	1.01523	0.969361	AutoIPR: IPR004455:NADP oxidoreductase, coenzyme F420-dependent;	521167	+	747	gene
XCRCFBP5828_m00105720	-	1509	1378	821	815	1029	1555	1352.07	977.361	0.72286	0.111798	hypothetical protein	522232	+	349	gene
XCRCFBP5828_m00105730	-	589	415	359	322	485	712	495.785	428.338	0.863958	0.698997	hypothetical protein	522577	+	436	gene
XCRCFBP5828_m00105740	rhlE1	758	1065	760	843	1818	2308	975.556	1365.84	1.40007	0.114074	ATP-dependent RNA helicase	522938	-	1372	gene
XCRCFBP5828_m00105750	-	1	0	0	3	9	6	0.30195	5.08743	16.8486	0.373993	hypothetical protein	525146	-	198	gene
XCRCFBP5828_m00105760	-	404	70	250	41607	62082	98107	256.934	56477.5	219.814	9.22195e-34	hypothetical protein	525252	+	492	gene
XCRCFBP5828_m00105770	-	115	123	71	3941	7178	8598	113.76	5558.98	48.8659	1.25806e-60		525745	+	350	gene
XCRCFBP5828_m00105780	pdhC	1941	3021	2394	1521	4646	4807	2806.36	2975.36	1.06022	0.869843	branched-chain alpha-keto acid dehydrogenase subunit E2	526085	-	1898	gene
XCRCFBP5828_m00105790	-	92	73	49	2483	4165	5533	77.6321	3428.74	44.1665	7.03587e-57	AutoIPR: IPR008490:Transposase InsH, N-terminal;	526091	+	264	gene
XCRCFBP5828_m00105800	-	57	38	28	1420	2352	2902	44.232	1897.18	42.8916	1.79854e-52		526221	+	177	gene
XCRCFBP5828_m00105810	-	69	67	59	1680	2938	4119	72.6109	2432.21	33.4965	1.71353e-51		526394	+	706	gene
XCRCFBP5828_m00105820	-	415	445	492	307	1006	1119	512.179	650.747	1.27055	0.528589	hypothetical protein	527979	-	384	gene
XCRCFBP5828_m00105830	pdhB	2193	2986	2519	1641	5212	5218	2922.29	3271.59	1.11953	0.778686	pyruvate dehydrogenase E1 component beta subunit	528364	-	1071	gene
XCRCFBP5828_m00105840	-	3387	2833	3628	2369	6938	7704	3698.44	4598.17	1.24327	0.548875	pyruvate dehydrogenase E1 component alpha subunit	529427	-	1170	gene
XCRCFBP5828_m00105850	-	1608	1303	1121	1127	1952	2455	1481.13	1561.25	1.05409	0.924792	nuclease	530693	-	3647	gene
XCRCFBP5828_m00105860	tdo	498	377	315	278	591	649	434.419	424.369	0.976864	0.996381	tryptophan 2,3-dioxygenase	534915	+	909	gene
XCRCFBP5828_m00105870	-	7199	4632	4773	4800	7746	9917	6051.19	6379.59	1.05427	0.950222	oligopeptide transporter	536186	+	1572	gene
XCRCFBP5828_m00105880	-	5629	5528	3929	4397	7353	9469	5568.58	5995.98	1.07675	0.866617	thioredoxin-like protein	537769	+	1622	gene
XCRCFBP5828_m00105890	-	2766	3676	1830	1522	2961	3427	3071.97	2221.25	0.72307	0.189084	transcriptional regulator, MarR family	538519	-	910	gene
XCRCFBP5828_m00105900	hpd	15276	8848	13129	12146	21208	28052	13741.2	17209.9	1.25243	0.364752	4-hydroxyphenylpyruvate dioxygenase	539392	+	1529	gene
XCRCFBP5828_m00105910	-	2581	1082	1857	2006	3119	4759	2003.6	2763.63	1.37933	0.192647	hypothetical protein	540922	+	399	gene
XCRCFBP5828_m00105920	hmgA	7908	4499	6748	5823	9708	14911	7060.52	8433.8	1.1945	0.462774	homogentisate 1,2-dioxygenase	541357	+	1744	gene
XCRCFBP5828_m00105930	-	275	110	180	175	299	406	203.727	246.544	1.21017	0.680707	ncRNA	543102	+	347	gene
XCRCFBP5828_m00105940	-	26	13	17	23	31	42	20.2801	27.7221	1.36696	0.813842	hypothetical protein	543275	-	822	gene
XCRCFBP5828_m00105950	-	63	49	33	47	61	66	52.5327	51.8123	0.986287	0.942161	lectin/glucanase	544054	+	654	gene
XCRCFBP5828_m00105960	phaG	728	488	510	549	740	944	631.392	649.352	1.02845	0.993239	monovalent cation/H+ antiporter subunit G	544469	-	775	gene
XCRCFBP5828_m00105970	phaF	187	77	151	116	157	265	151.679	151.24	0.997103	1	monovalent cation/H+ antiporter subunit F	545240	-	285	gene
XCRCFBP5828_m00105980	phaE	440	142	290	295	411	618	313.399	376.014	1.1998	0.7413	monovalent cation/H+ antiporter subunit E	545521	-	507	gene
XCRCFBP5828_m00105990	phaD	1380	1348	988	970	1415	2064	1372.96	1260.6	0.918159	0.845383	monovalent cation/H+ antiporter subunit D	546024	-	1560	gene
XCRCFBP5828_m00106000	phaC	443	606	310	297	415	686	506.073	392.391	0.775363	0.464252	monovalent cation/H+ antiporter subunit C	547580	-	375	gene
XCRCFBP5828_m00106010	phaA	3130	2853	2350	2065	3014	4489	3080.17	2704.19	0.877938	0.714924	monovalent cation/H+ antiporter subunit A	547954	-	2848	gene
XCRCFBP5828_m00106020	-	817	882	767	784	1259	1868	924.129	1092.79	1.18251	0.546441	NDP-sugar epimerase	550947	+	1137	gene
XCRCFBP5828_m00106030	-	281	111	186	211	294	474	208.509	275.716	1.32232	0.476916	hypothetical protein	551768	-	621	gene
XCRCFBP5828_m00106040	-	0	0	0	0	0	0	0	0	NA	NA	ncRNA	552699	+	75	gene
XCRCFBP5828_m00106050	-	2	0	0	2	1	1	0.603899	1.38411	2.29196	1		552795	+	258	gene
XCRCFBP5828_m00106060	-	1134	568	625	709	1299	1381	834.929	967.118	1.15832	0.777637	lytic enzyme	552957	-	1731	gene
XCRCFBP5828_m00106070	-	124	54	68	108	203	144	87.949	134.693	1.53149	0.508801	hypothetical protein	554797	-	564	gene
XCRCFBP5828_m00106080	-	102	82	77	98	243	167	96.2235	146.051	1.51783	0.444949	hypothetical protein	555440	-	738	gene
XCRCFBP5828_m00106090	-	380	298	315	259	491	693	367.6	397.68	1.08183	0.807127	hypothetical protein	556237	-	687	gene
XCRCFBP5828_m00106100	purC	2151	1836	1860	1568	3362	3523	2172.72	2372.33	1.09187	0.813842	phosphoribosylaminoimidazole-succinocarboxamide synthase	557042	-	987	gene
XCRCFBP5828_m00106110	-	1136	612	760	1048	1617	2147	910.852	1368.65	1.5026	0.0954169	DnaJ-like protein	558283	+	639	gene
XCRCFBP5828_m00106120	-	368	198	295	1594	2754	4279	315.913	2376.9	7.52391	1.90682e-25	hypothetical protein	558793	-	1107	gene
XCRCFBP5828_m00106130	rpe	2500	1735	1861	1681	2857	3671	2238.66	2315.68	1.0344	0.96242	ribulose-phosphate 3-epimerase	560139	+	702	gene
XCRCFBP5828_m00106140	-	613	492	554	535	827	1334	617.133	749.43	1.21437	0.479491	N-acetyltransferase	560837	+	760	gene
XCRCFBP5828_m00106150	-	672	611	372	495	679	952	603.807	610.045	1.01033	0.992117	lipid kinase	561598	+	1034	gene
XCRCFBP5828_m00106160	trpE	3008	2494	2112	2894	4901	5186	2799.44	3742.03	1.33671	0.3251	anthranilate synthase component I	563022	+	1576	gene
XCRCFBP5828_m00106170	ltaE	1479	1028	948	1218	1830	2293	1259.35	1534.35	1.21836	0.620643	hypothetical protein	564597	+	1077	gene
XCRCFBP5828_m00106180	-	554	231	377	554	963	886	420.301	700.573	1.66683	0.118568	hypothetical protein	565692	+	789	gene
XCRCFBP5828_m00106190	trpG	1281	796	750	1116	1717	1808	1022.98	1354.95	1.32451	0.457989	anthranilate synthase component II	566491	+	579	gene
XCRCFBP5828_m00106200	-	652	404	505	507	886	1198	573.135	724.301	1.26375	0.417032	flavoredoxin family enzyme	567200	+	633	gene
XCRCFBP5828_m00106210	trpD	1807	1244	1061	1408	1957	2583	1492.17	1715.86	1.14991	0.810462	anthranilate phosphoribosyltransferase	567957	+	1038	gene
XCRCFBP5828_m00106220	trpC	1517	1490	984	1059	1608	1910	1468.67	1321	0.899449	0.705254	indole-3-glycerol phosphate synthase	569076	+	840	gene
XCRCFBP5828_m00106230	-	2425	1282	1615	1609	2547	3306	1931.58	2121.03	1.09808	0.868935	membrane-anchored dehalogenase-like hydrolase	569908	+	1209	gene
XCRCFBP5828_m00106240	clp	6765	5083	4829	4830	7456	9992	6122.23	6329.28	1.03382	0.980794	cAMP-regulatory protein	570468	-	1240	gene
XCRCFBP5828_m00106250	-	17426	5249	11673	10639	13998	18999	12344.6	12638.8	1.02384	0.972725	S-adenosylmethionine decarboxylase	571775	+	930	gene
XCRCFBP5828_m00106260	-	6527	3971	3343	3876	3532	6669	4973.5	4120.61	0.828511	0.642672	small multidrug resistance family membrane protein	572734	+	1417	gene
XCRCFBP5828_m00106270	-	1206	1312	867	667	1768	1700	1254.27	1144.52	0.912493	0.948928	ubiquinone biosynthesis protein	572986	-	1146	gene
XCRCFBP5828_m00106280	rplM	3945	2728	3049	3119	9890	3834	3576.95	4927.24	1.3775	0.559471	50S ribosomal protein L13	574152	+	502	gene
XCRCFBP5828_m00106290	rpsI	2522	2327	1901	1681	5572	2426	2496.19	2798	1.12091	0.876813	30S ribosomal protein S9	574656	+	832	gene
XCRCFBP5828_m00106300	-	1313	417	809	993	1075	1738	908.345	1108.62	1.22048	0.846204	ncRNA	575233	-	710	gene
XCRCFBP5828_m00106310	-	177	74	114	147	165	267	131.593	167.779	1.27498	0.696182	Gln tRNA	575868	-	75	tRNA
XCRCFBP5828_m00106320	-	727	22	476	531	1201	1266	432.522	835.963	1.93276	0.0289115	ncRNA	575997	-	75	gene
XCRCFBP5828_m00106330	-	729	22	479	532	1204	1270	434.413	838.081	1.92923	0.0296307	tRNA-Met	575997	-	77	tRNA
XCRCFBP5828_m00106340	-	50	6	50	32	64	73	38.9283	47.3812	1.21714	0.882393	ncRNA	576073	+	105	gene
XCRCFBP5828_m00106350	nudH	1799	1643	1426	1345	2102	2610	1803.95	1733.1	0.960726	0.921568	dinucleoside polyphosphate hydrolase	576179	+	630	gene
XCRCFBP5828_m00106360	-	798	561	532	474	1319	1252	690.791	839.814	1.21573	0.69648	ferredoxin-like protein	576835	+	474	gene
XCRCFBP5828_m00106370	bfr	4432	2187	2424	2290	2461	4009	3242.14	2551.85	0.78709	0.418803	bacterioferritin	577310	+	1038	gene
XCRCFBP5828_m00106380	-	1008	761	678	623	1049	1268	895.829	835.952	0.933161	0.864597	two-component system sensory histidine kinase	578102	-	2304	gene
XCRCFBP5828_m00106390	-	2447	2633	1990	1600	2944	3558	2632.55	2279.3	0.865815	0.707308	two-component system response regulator	580406	-	1953	gene
XCRCFBP5828_m00106400	-	350	285	334	292	551	753	361.565	441.662	1.22153	0.481328	hypothetical protein	582397	-	639	gene
XCRCFBP5828_m00106410	-	1045	641	704	599	1019	1405	870.786	845.908	0.971431	0.985807	hypothetical protein	583123	+	766	gene
XCRCFBP5828_m00106420	-	1147	1188	807	781	1167	1723	1161.75	1035.52	0.891345	0.784865	cell shape determination protein CcmA	583892	+	453	gene
XCRCFBP5828_m00106430	-	2572	1740	1970	1716	4121	4952	2309.16	2949.4	1.27726	0.427496	iron-sulfur cluster insertion protein ErpA	584424	+	387	gene
XCRCFBP5828_m00106440	nudC	1724	1443	1228	1371	1978	2872	1617.36	1766.13	1.09199	0.861456	NAD(+) diphosphatase	584887	+	1024	gene
XCRCFBP5828_m00106450	-	1461	1548	1062	1123	1598	2440	1508.14	1459.06	0.967458	0.972395	hypothetical protein	585942	+	1000	gene
XCRCFBP5828_m00106460	-	0	1	1	0	0	1	0.824035	0.211467	0.256624	0.972076	ncRNA	586956	+	75	gene
XCRCFBP5828_m00106470	-	455	111	242	249	352	543	285.086	323.297	1.13404	0.864597	hypothetical protein	587108	+	502	gene
XCRCFBP5828_m00106480	-	203	94	156	108	212	194	165.368	147.738	0.893387	0.799977	hypothetical protein	587111	-	647	gene
XCRCFBP5828_m00106490	-	407	198	303	255	513	517	331.123	364.707	1.10143	0.8807	hypothetical protein	587757	-	577	gene
XCRCFBP5828_m00106500	-	1228	469	881	849	1332	1741	934.114	1115.17	1.19383	0.689534	MFS fatty acid permease / acyltransferase fusion protein	588436	-	1934	gene
XCRCFBP5828_m00106510	-	308	381	342	242	451	791	390.217	399.786	1.02452	0.880564	transcriptional regulator, LysR family	590426	-	916	gene
XCRCFBP5828_m00106520	-	508	495	464	381	545	732	547.981	475.536	0.867796	0.689534	hypothetical protein	591418	+	1233	gene
XCRCFBP5828_m00106530	-	11	12	12	4	4	7	13.2099	4.3748	0.331177	0.304959	ncRNA	592682	+	75	gene
XCRCFBP5828_m00106540	-	805	495	639	572	1616	1527	712.778	1023.53	1.43598	0.343966	exporter	592943	-	2244	gene
XCRCFBP5828_m00106550	purD	1500	2517	1284	859	1713	1796	1997.77	1235.92	0.618652	0.0176676	phosphoribosylamine--glycine ligase	595232	-	1464	gene
XCRCFBP5828_m00106560	-	1277	1137	795	701	1362	1308	1175.72	965.39	0.821108	0.480146	hypothetical protein	596730	-	846	gene
XCRCFBP5828_m00106570	purH	5442	4746	3924	2898	5436	6325	5201.24	4131.61	0.79435	0.384964	bifunctional phosphoribosylaminoimidazolecarboxamide formyltransferase/IMP cyclohydrolase	597599	-	1601	gene
XCRCFBP5828_m00106580	pgsA	190	176	182	156	281	424	204.976	236.876	1.15563	0.662262	CDP-diacylglycerol-inositol 3-phosphatidyltransferase	599240	+	633	gene
XCRCFBP5828_m00106590	-	232	193	149	186	221	385	210.204	225.622	1.07335	0.946991	methyltransferase	599927	+	1764	gene
XCRCFBP5828_m00106600	-	73	56	37	53	80	138	60.0327	74.9498	1.24848	0.720737	hypothetical protein	601687	+	1338	gene
XCRCFBP5828_m00106610	-	78	75	44	33	48	107	72.0482	50.6262	0.702671	0.61872	hypothetical protein	603021	+	444	gene
XCRCFBP5828_m00106620	-	162	157	98	93	147	267	152.964	138.589	0.906024	0.946991	hypothetical protein	603461	+	1509	gene
XCRCFBP5828_m00106630	-	49	101	28	38	55	77	66.6884	48.4496	0.726507	0.593937	hypothetical protein	604969	+	648	gene
XCRCFBP5828_m00106640	plsC3	77	90	65	64	63	104	86.6822	68.0305	0.784826	0.596258	1-acylglycerol-3-phosphate O-acyltransferase	605613	+	633	gene
XCRCFBP5828_m00106650	cdsA1	107	68	65	67	88	138	87.0553	83.4329	0.95839	0.954278	phosphatidate cytidylyltransferase	606242	+	975	gene
XCRCFBP5828_m00106660	fis	1917	578	1131	900	1215	2024	1292.5	1165.78	0.901961	0.805181	DNA-binding protein Fis	607103	-	668	gene
XCRCFBP5828_m00106670	-	71	49	58	45	121	120	65.6793	78.8108	1.19993	0.744599	hypothetical protein	607886	-	444	gene
XCRCFBP5828_m00106680	-	384	303	276	222	552	547	354.042	366.944	1.03644	0.953842	transcriptional regulator	609446	-	394	gene
XCRCFBP5828_m00106690	-	5	10	9	14	58	31	9.32086	28.7697	3.08659	0.125816	hypothetical protein	609972	+	495	gene
XCRCFBP5828_m00106700	prmA	1919	2351	1342	1221	2026	2542	2083.64	1642.18	0.788127	0.371857	50S ribosomal protein L11 methyltransferase	610450	-	950	gene
XCRCFBP5828_m00106710	-	248	131	196	152	331	458	210.733	256.001	1.21482	0.528589	hypothetical protein	611795	+	952	gene
XCRCFBP5828_m00106720	-	314	389	346	230	454	501	396.904	333.896	0.84125	0.711407	hypothetical protein	612743	+	642	gene
XCRCFBP5828_m00106730	accC	14378	9441	8753	8421	12856	15957	11825.8	10686	0.903619	0.699021	acetyl-CoA carboxylase biotin carboxylase subunit	613055	-	1863	gene
XCRCFBP5828_m00106740	-	2089	1458	1275	1426	2285	2518	1753.66	1800.27	1.02658	0.995972	hypothetical protein	614907	-	435	gene
XCRCFBP5828_m00106750	accB	1766	2184	1417	1525	2418	2666	2003.71	1912.55	0.954505	0.876682	acetyl-CoA carboxylase biotin carboxyl carrier protein subunit	615362	-	483	gene
XCRCFBP5828_m00106760	aroQ	1572	878	1211	1068	2125	2731	1341.1	1640.63	1.22334	0.431554	3-dehydroquinate dehydratase	615923	-	667	gene
XCRCFBP5828_m00106770	dsbD	1983	2162	1752	4358	7455	9815	2204.34	6079.64	2.75803	5.02507e-09	hypothetical protein	616824	-	2672	gene
XCRCFBP5828_m00106780	-	264	168	202	611	1165	1103	232.747	827.528	3.55549	1.12401e-09	hypothetical protein	619501	-	333	gene
XCRCFBP5828_m00106790	-	247	241	251	159	277	360	277.466	223.591	0.805831	0.624195	ribonuclease	620432	-	1803	gene
XCRCFBP5828_m00106800	groES	5146	6703	5375	3444	19700	8074	6507.31	8663.82	1.3314	0.544328	co-chaperonin GroES	622396	+	387	gene
XCRCFBP5828_m00106810	groEL	111844	223798	108649	64489	232117	206279	168762	136322	0.807776	0.90755	molecular chaperone GroEL	622928	+	2206	gene
XCRCFBP5828_m00106820	-	519	308	388	369	639	870	444.854	525.145	1.18049	0.635442	hypothetical protein	625150	+	966	gene
XCRCFBP5828_m00106830	-	557	242	325	319	482	765	403.229	437.375	1.08468	0.882347	TonB-dependent outer membrane receptor	626927	+	2998	gene
XCRCFBP5828_m00106840	-	1292	698	1088	837	1729	1838	1132.7	1239.32	1.09413	0.827557	AutoIPR: IPR016869:Uncharacterised conserved protein UCP028135, HipA-like;	629996	-	1388	gene
XCRCFBP5828_m00106850	-	38	15	38	47	54	80	33.7072	52.8505	1.56793	0.546208	hypothetical protein	631724	+	410	gene
XCRCFBP5828_m00106860	aroG	1526	1335	917	923	1376	2138	1381.44	1244.43	0.900824	0.814149	phospho-2-dehydro-3-deoxyheptonate aldolase	632178	+	1605	gene
XCRCFBP5828_m00106870	-	28	20	25	18	46	61	27.0815	33.6143	1.24123	0.774783		634100	-	189	gene
XCRCFBP5828_m00106880	ach	1523	1198	1143	820	2522	2050	1423.45	1494.29	1.04976	0.947791	hypothetical protein	634413	-	1590	gene
XCRCFBP5828_m00106890	-	301	183	126	119	160	227	217.218	145.375	0.669256	0.121932	hypothetical protein	636126	+	2208	gene
XCRCFBP5828_m00106900	-	190	126	98	92	147	196	149.18	123.126	0.825351	0.657888	hypothetical protein	638937	+	2469	gene
XCRCFBP5828_m00106910	-	162	96	158	159	318	402	154.636	243.732	1.57617	0.0952832	ncRNA	641531	+	319	gene
XCRCFBP5828_m00106920	gnl1	138	127	104	72	124	155	136.449	99.1593	0.726713	0.438811	gluconolactonase	641617	-	921	gene
XCRCFBP5828_m00106930	-	139	136	71	84	96	133	126.139	92.2057	0.730985	0.338496	hypothetical protein	642534	-	527	gene
XCRCFBP5828_m00106940	-	6	6	10	11	13	18	8.47287	12.3156	1.45353	0.845383	hypothetical protein	643053	+	231	gene
XCRCFBP5828_m00106950	-	386	643	386	348	855	1190	536.092	642.703	1.19887	0.636612	ECF-type sigma factor	643500	+	552	gene
XCRCFBP5828_m00106960	fecR	179	356	180	212	497	742	271.859	388.586	1.42937	0.372247	iron sensor	644064	+	1026	gene
XCRCFBP5828_m00106970	-	4	6	4	10	8	11	5.29353	9.01322	1.70269	0.850066	ncRNA	645148	+	72	gene
XCRCFBP5828_m00106980	fhuE2	415	280	266	222	508	637	350.029	373.893	1.06818	0.851912	TonB-dependent outer membrane siderophore receptor precursor	645622	+	2529	gene
XCRCFBP5828_m00106990	-	58	38	39	26	58	119	49.2556	52.7669	1.07129	0.913428	hypothetical protein	648182	+	1623	gene
XCRCFBP5828_m00107000	-	9	15	7	3	11	13	11.6441	7.11694	0.611204	0.813842	hypothetical protein	649801	+	321	gene
XCRCFBP5828_m00107010	-	8	13	5	5	16	23	9.69412	11.5027	1.18657	0.904999	hypothetical protein	650109	+	360	gene
XCRCFBP5828_m00107020	glnE	853	1337	619	603	1022	1268	1051.1	819.557	0.779712	0.397529	[glutamate-ammonia-ligase] adenylyltransferase	650657	+	2896	gene
XCRCFBP5828_m00107030	-	0	0	0	1	0	4	0	1.29488	NA	NA	ncRNA	653484	-	75	gene
XCRCFBP5828_m00107040	-	33	20	29	34	43	57	30.3082	39.1287	1.29103	0.827007	AutoIPR: IPR002130:Cyclophilin-like peptidyl-prolyl cis-trans isomerase domain;	653725	-	377	gene
XCRCFBP5828_m00107050	-	72	37	28	44	55	59	48.3665	47.3372	0.97872	0.900616		654370	-	972	gene
XCRCFBP5828_m00107060	-	5	1	3	4	6	8	3.19227	5.13551	1.60874	0.92578		655397	+	204	gene
XCRCFBP5828_m00107070	-	439	122	337	270	478	650	325.375	389.956	1.19848	0.671607	hypothetical protein	656178	-	596	gene
XCRCFBP5828_m00107080	-	165	151	119	101	193	198	160.515	140.223	0.873578	0.791933	hypothetical protein	656986	-	504	gene
XCRCFBP5828_m00107090	-	224	66	130	136	236	286	149.494	186.356	1.24657	0.720737	hypothetical protein	657486	-	861	gene
XCRCFBP5828_m00107100	-	191	245	157	166	252	341	221.788	215.851	0.973232	0.98815	hypothetical protein	658393	-	992	gene
XCRCFBP5828_m00107110	-	51	76	28	12	118	28	57.4225	43.7145	0.761279	0.936132	hypothetical protein	659465	+	602	gene
XCRCFBP5828_m00107120	-	425	473	274	219	755	388	432.678	387.722	0.896098	0.943123	hypothetical protein	660157	+	723	gene
XCRCFBP5828_m00107130	-	667	457	440	492	761	1005	570.687	642.425	1.1257	0.824501	iron-siderophore dechelating enzyme	661068	-	924	gene
XCRCFBP5828_m00107140	-	68	59	78	58	222	136	77.3062	115.768	1.49753	0.481117	transcriptional regulator, PadR-like family	662105	-	539	gene
XCRCFBP5828_m00107150	-	1552	1209	1238	1579	2602	3821	1477.33	2231.57	1.51054	0.0432865	Alpha subunit of malonate decarboxylase	662836	+	1647	gene
XCRCFBP5828_m00107160	mdcC	633	578	476	661	936	1334	623.644	835.939	1.34041	0.320546	malonate decarboxylase subunit delta	664492	+	685	gene
XCRCFBP5828_m00107170	mdcD	786	783	650	839	1361	2013	825.463	1176.16	1.42485	0.111822	malonate decarboxylase subunit beta	665178	+	1067	gene
XCRCFBP5828_m00107180	mdcE	518	644	381	483	820	1074	574.198	669.178	1.16541	0.669091	malonate decarboxylase subunit gamma	666241	+	705	gene
XCRCFBP5828_m00107190	mdcG	248	352	194	206	410	467	297.124	303.846	1.02263	0.97273	phosphoribosyl-dephospho-CoA transferase	666948	+	642	gene
XCRCFBP5828_m00107200	-	281	228	241	245	516	534	278.308	364.636	1.31019	0.396414	triphosphoribosyl-dephospho-CoA synthase	667586	+	1167	gene
XCRCFBP5828_m00107210	-	16	19	22	17	43	48	21.7756	29.5923	1.35897	0.689534		668755	+	165	gene
XCRCFBP5828_m00107220	mdcH	96	130	70	79	238	219	110.357	147.143	1.33333	0.578143	malonyl CoA-ACP transacylase	668916	+	921	gene
XCRCFBP5828_m00107230	-	384	381	322	291	657	729	404.581	465.248	1.14995	0.659477	transporter	669926	+	1379	gene
XCRCFBP5828_m00107240	-	303	235	198	202	406	493	269.257	306.45	1.13813	0.752442	ncRNA	670592	-	223	gene
XCRCFBP5828_m00107250	-	489	587	278	281	640	577	498.726	423.946	0.850058	0.769376	GntR family transcriptional regulator	671345	+	970	gene
XCRCFBP5828_m00107260	-	1	0	3	3	6	1	1.58967	3.20623	2.01691	0.931463		672499	-	585	gene
XCRCFBP5828_m00107270	-	211	135	105	67	117	166	162.079	97.318	0.600436	0.0954169	ncRNA	673222	+	300	gene
XCRCFBP5828_m00107280	gph1	26	15	22	30	91	59	23.2159	50.9374	2.19408	0.191738	phosphoglycolate phosphatase	673389	-	627	gene
XCRCFBP5828_m00107290	-	31	11	15	16	43	19	20.1418	23.0108	1.14244	0.995972	anti-anti-sigma factor	674106	-	420	gene
XCRCFBP5828_m00107300	-	75	103	64	34	107	100	90.7814	65.7976	0.724791	0.701612	anti-sigma factor	674522	-	432	gene
XCRCFBP5828_m00107310	-	571	528	348	327	694	819	530.24	510.606	0.96297	0.993472	adenylate cyclase	674954	-	2103	gene
XCRCFBP5828_m00107320	-	492	436	321	274	868	600	458.476	488.281	1.06501	0.948928	hypothetical protein	677119	+	681	gene
XCRCFBP5828_m00107330	-	1517	996	1090	1051	1786	2173	1319.15	1421.9	1.0779	0.894795	hypothetical protein	677796	+	1316	gene
XCRCFBP5828_m00107340	galA1	99	47	96	114	168	169	89.6555	133.062	1.48414	0.477577	arabinogalactan endo-1,4-beta-galactosidase	679498	+	1002	gene
XCRCFBP5828_m00107350	-	166	63	88	77	176	253	112.769	136.408	1.20963	0.662079	ncRNA	679987	-	201	gene
XCRCFBP5828_m00107360	aceE	38036	27577	27968	29866	48324	58277	34377.2	39004.6	1.13461	0.776534	pyruvate dehydrogenase subunit E1	680835	+	2785	gene
XCRCFBP5828_m00107370	-	5690	1489	3282	3571	4573	6742	3714.71	4284.97	1.15351	0.842954	AutoIPR: IPR017985:DNA methylase, N-4 cytosine-specific, conserved site;	683621	+	1369	gene
XCRCFBP5828_m00107380	-	1242	226	815	735	1055	1344	814.077	903.961	1.11041	0.942479		684992	+	981	gene
XCRCFBP5828_m00107390	-	2397	720	1414	1129	1775	2119	1614.97	1442.49	0.893195	0.684202		685923	+	2070	gene
XCRCFBP5828_m00107400	-	308	46	155	100	181	187	177.693	134.152	0.754963	0.438307		687985	+	951	gene
XCRCFBP5828_m00107410	-	44	7	40	51	104	92	33.219	70.9152	2.13478	0.238296	hypothetical protein	689234	-	702	gene
XCRCFBP5828_m00107420	-	84	12	68	62	199	121	59.2897	108.076	1.82284	0.579964		690108	-	1098	gene
XCRCFBP5828_m00107430	-	360	151	280	356	758	601	288.503	495.103	1.71611	0.208096	hypothetical protein	691498	-	873	gene
XCRCFBP5828_m00107440	-	791	270	534	557	873	1255	574.651	755.235	1.31425	0.415987	hypothetical protein	692393	-	472	gene
XCRCFBP5828_m00107450	-	1429	397	894	923	1189	1797	971.961	1120.97	1.15331	0.836924	ncRNA	692906	+	554	gene
XCRCFBP5828_m00107460	-	110	33	93	106	192	201	86.1621	142.827	1.65766	0.288152	hypothetical protein	692967	-	757	gene
XCRCFBP5828_m00107470	sX10b	327	64	245	267	637	475	229.168	395.267	1.72479	0.455191	ncRNA	693854	+	174	gene
XCRCFBP5828_m00107480	-	16	16	10	13	31	29	15.4403	20.483	1.32659	0.836924	hypothetical protein	694068	+	276	gene
XCRCFBP5828_m00107490	-	1	0	0	5	3	5	0.30195	4.12626	13.6654	0.550423	hypothetical protein	694340	+	399	gene
XCRCFBP5828_m00107500	-	158	33	122	128	232	267	113.104	177.647	1.57066	0.327493	hypothetical protein	694899	+	605	gene
XCRCFBP5828_m00107510	-	175	83	172	137	224	238	159.439	173.359	1.08731	0.971112	hypothetical protein	695540	+	1155	gene
XCRCFBP5828_m00107520	-	16	3	18	7	21	19	13.7419	12.928	0.940771	1	hypothetical protein	696774	+	384	gene
XCRCFBP5828_m00107530	-	164	77	91	66	111	149	118.98	91.6263	0.7701	0.548875	hypothetical protein	697347	-	492	gene
XCRCFBP5828_m00107540	-	29	17	11	21	27	42	20.1897	25.7256	1.2742	0.890692	hypothetical protein	697954	+	774	gene
XCRCFBP5828_m00107550	-	64	20	64	46	90	123	54.6921	71.3809	1.30514	0.682072	hypothetical protein	699079	+	489	gene
XCRCFBP5828_m00107560	-	142	63	108	123	200	277	114.107	168.729	1.47869	0.287228	hypothetical protein	699711	+	465	gene
XCRCFBP5828_m00107570	-	1183	576	756	593	1124	1087	909.114	804.803	0.885261	0.66416	oxidoreductase	700225	-	1652	gene
XCRCFBP5828_m00107580	-	240	97	123	127	225	273	163.56	176.545	1.07939	0.957955	hypothetical protein	702037	+	1392	gene
XCRCFBP5828_m00107590	-	345	117	133	154	176	238	207.453	167.81	0.808909	0.469821	hypothetical protein	703582	+	994	gene
XCRCFBP5828_m00107600	-	1269	220	790	595	911	1263	809.129	784.425	0.969468	0.948928	hypothetical protein	704633	+	185	gene
XCRCFBP5828_m00107610	-	1402	677	975	724	1000	1522	1109.12	921.559	0.830892	0.512881	glyoxalase / bleomycin resistance protein / dioxygenase	704890	+	353	gene
XCRCFBP5828_m00107620	-	163	58	56	84	71	88	96.1533	75.8242	0.788576	0.654785	hypothetical protein	705187	-	522	gene
XCRCFBP5828_m00107630	-	100	94	85	79	78	104	103.791	78.8849	0.760036	0.574167	transmembrane protein	705927	-	930	gene
XCRCFBP5828_m00107640	-	78	61	45	42	61	72	66.9503	50.836	0.759309	0.578599	transcriptional regulator, MarR family	706881	-	546	gene
XCRCFBP5828_m00107650	-	86	42	61	75	93	101	68.7327	80.5738	1.17228	0.947087	aminopeptidase	707704	-	1347	gene
XCRCFBP5828_m00107660	-	124	57	64	59	133	166	87.4164	98.1199	1.12244	0.861728	esterase	709047	-	981	gene
XCRCFBP5828_m00107670	-	11	7	17	10	14	15	13.3821	11.5068	0.859866	0.946991	hypothetical protein	710136	-	927	gene
XCRCFBP5828_m00107680	-	25	14	24	18	25	47	23.3776	24.8867	1.06455	0.97273	hypothetical protein	711059	-	1149	gene
XCRCFBP5828_m00107690	-	32	30	23	22	47	56	31.3787	34.6276	1.10354	0.934685	hypothetical protein	712204	-	744	gene
XCRCFBP5828_m00107700	-	483	317	308	298	462	699	403.198	408.496	1.01314	0.992117	glycosyltransferase	712950	-	1185	gene
XCRCFBP5828_m00107710	-	503	246	300	246	429	526	377.772	339.501	0.898692	0.791677	hypothetical protein	714136	-	703	gene
XCRCFBP5828_m00107720	-	14	10	6	7	12	20	10.7507	10.6679	0.992298	1		714857	+	201	gene
XCRCFBP5828_m00107730	-	454	368	270	228	377	544	398.264	320.945	0.805859	0.557971	hypothetical protein	715047	+	550	gene
XCRCFBP5828_m00107740	-	2177	1811	1327	1347	1904	2769	1941.92	1713.25	0.882246	0.689534	hypothetical peptide	715598	+	2044	gene
XCRCFBP5828_m00107750	dpp	1878	1407	1330	1071	1572	2139	1693.43	1364.92	0.806013	0.394605	dipeptidyl-peptidase	717781	-	2537	gene
XCRCFBP5828_m00107760	-	40	43	41	28	83	66	46.653	49.3227	1.05722	0.951445	hypothetical protein	720443	-	1092	gene
XCRCFBP5828_m00107770	-	2	0	3	3	2	7	1.89162	3.37655	1.785	0.921325	hypothetical protein	721672	-	285	gene
XCRCFBP5828_m00107780	-	39	52	28	34	70	93	44.3241	54.1563	1.22183	0.752442	AutoIPR: IPR000160:Diguanylate cyclase, predicted; IPR001054:Adenylyl cyclase class-3/4/guanylyl cyclase; IPR011990:Tetratricopeptide-like helical;	722059	+	1881	gene
XCRCFBP5828_m00107790	-	119	113	103	61	139	137	124.756	94.5331	0.757746	0.575622	Rrf2 family transcriptional regulator	723970	+	546	gene
XCRCFBP5828_m00107800	-	3	2	5	3	6	6	3.84164	4.26357	1.10983	1	hypothetical protein	724708	-	339	gene
XCRCFBP5828_m00107810	trxB	81	92	56	72	81	135	84.8164	83.1212	0.980013	0.980794	thioredoxin-disulfide reductase	725196	+	912	gene
XCRCFBP5828_m00107820	-	65	31	43	53	54	98	50.3227	59.3509	1.17941	0.904364	hypothetical protein	726459	-	549	gene
XCRCFBP5828_m00107830	-	30	2	8	18	35	43	13.282	26.787	2.01679	0.59493		727004	-	231	gene
XCRCFBP5828_m00107840	-	151	68	93	68	121	153	112.36	96.1164	0.855434	0.77934	hypothetical protein	727338	+	323	gene
XCRCFBP5828_m00107850	-	61	40	32	35	60	67	47.9464	46.361	0.966934	0.96856	hypothetical protein	727853	-	639	gene
XCRCFBP5828_m00107860	-	36	33	27	26	55	64	35.4879	40.3124	1.13595	0.894795	hypothetical protein	728530	+	305	gene
XCRCFBP5828_m00107870	-	958	870	768	553	1044	1229	962.396	794.901	0.825961	0.577332	spermidine synthase	728714	-	1058	gene
XCRCFBP5828_m00107880	-	969	456	469	395	690	1022	673.929	582.968	0.865028	0.724581	transporter	730071	+	917	gene
XCRCFBP5828_m00107890	-	219	121	136	136	195	245	172.274	166.426	0.966056	0.915921	amino acid uptake ABC transporter,periplasmic binding protein	731129	-	784	gene
XCRCFBP5828_m00107900	-	15	9	7	10	12	19	11.0871	11.8034	1.06461	1	hypothetical protein	732063	+	222	gene
XCRCFBP5828_m00107910	-	288	257	268	271	543	797	303.46	439.341	1.44777	0.0997934	glycosidase	732753	-	1785	gene
XCRCFBP5828_m00107920	cycA	493	303	305	373	702	860	399.402	542.127	1.35735	0.291004	D-alanine/D-serine/glycine permease	735236	+	1396	gene
XCRCFBP5828_m00107930	-	1357	1428	943	766	1363	1614	1378.29	1059.56	0.768752	0.308667	metal ion transporter	736779	+	1149	gene
XCRCFBP5828_m00107940	-	183	117	121	142	174	249	153.386	164.199	1.0705	0.992117	hypothetical protein	737755	-	276	gene
XCRCFBP5828_m00107950	-	1707	1716	1217	1119	1515	2226	1715.28	1389.22	0.809909	0.415987	hypothetical protein	738096	-	869	gene
XCRCFBP5828_m00107960	treA	2193	1635	1877	1473	3033	3393	2113.35	2211.83	1.0466	0.900616	trehalase	739145	-	1707	gene
XCRCFBP5828_m00107970	-	7	2	8	6	14	26	6.33717	12.0369	1.89942	0.605823	hypothetical protein	741071	-	792	gene
XCRCFBP5828_m00107980	mutM1	223	104	87	85	91	128	145.737	90.2243	0.619089	0.0804883	DNA-formamidopyrimidine glycosylase	741873	+	828	gene
XCRCFBP5828_m00107990	-	161	163	157	152	279	252	180.356	198.159	1.09871	0.922429	hypothetical protein	742844	+	1022	gene
XCRCFBP5828_m00108000	-	1833	1891	1398	1142	1894	2504	1900.11	1562.42	0.822278	0.528589	hypothetical protein	744425	-	1297	gene
XCRCFBP5828_m00108010	ptrA	4887	5202	3554	2955	5706	6035	5054.87	4170.02	0.824952	0.490371	pitrilysin	745723	-	3108	gene
XCRCFBP5828_m00108020	-	0	0	0	0	0	0	0	0	NA	NA	ncRNA	749010	-	75	gene
XCRCFBP5828_m00108030	-	110	169	130	187	533	661	155.736	370.118	2.37657	0.00421546	diguanylate cyclase sensor protein	749239	+	2598	gene
XCRCFBP5828_m00108040	-	87	124	90	146	295	398	113.856	230.733	2.02654	0.00331938	hypothetical protein	752545	-	2145	gene
XCRCFBP5828_m00108050	engXCA	1968	1676	1625	4279	7016	8439	1953.43	5632.63	2.88346	3.81324e-09	cellulase	755005	-	1841	gene
XCRCFBP5828_m00108060	sulP	1496	2253	1242	814	1530	2166	1874.3	1243.7	0.663555	0.102898	sulfate permease	756980	+	1760	gene
XCRCFBP5828_m00108070	-	99	123	107	99	176	290	124.381	154.111	1.23902	0.514607	signal transduction protein	758742	+	990	gene
XCRCFBP5828_m00108080	fhuE	348	230	264	276	582	801	309.201	453.142	1.46553	0.0990611	TonB-dependent outer membrane siderophore receptor precursor	759768	-	2229	gene
XCRCFBP5828_m00108090	folH	3486	2675	2264	2187	3122	4137	3080.47	2714.2	0.881097	0.633313	glutamate carboxypeptidase II	762202	+	1892	gene
XCRCFBP5828_m00108100	-	520	381	270	297	464	673	423.325	403.098	0.952218	0.936671	hypothetical protein	764573	+	1849	gene
XCRCFBP5828_m00108110	opgH	3143	1825	1879	1662	2176	3232	2476.07	2027.29	0.818755	0.386245	glucosyltransferase MdoH	766495	+	2182	gene
XCRCFBP5828_m00108120	estA	1407	1349	997	712	1277	1918	1385.37	1075.98	0.776673	0.448245	carboxylesterase	768782	+	696	gene
XCRCFBP5828_m00108130	-	436	470	398	248	480	708	488.041	392.892	0.805038	0.665819	two-component system sensor histidine kinase	769481	+	1056	gene
XCRCFBP5828_m00108140	-	169	233	133	118	186	295	200.105	166.446	0.83179	0.764152	two-component system response regulator	770567	+	741	gene
XCRCFBP5828_m00108150	hemC	1236	1735	1182	972	1640	2561	1565.54	1428.39	0.912392	0.939469	porphobilinogen deaminase	771338	+	1358	gene
XCRCFBP5828_m00108160	-	3356	1714	2942	2588	4036	4732	2952.85	3271.08	1.10777	0.887569	hypothetical protein	772095	-	1569	gene
XCRCFBP5828_m00108170	-	1572	1593	1029	884	1668	1822	1545.26	1240.29	0.80264	0.420093	DNA-binding protein	773844	+	1057	gene
XCRCFBP5828_m00108180	-	11	0	6	2	5	6	5.8969	3.53993	0.600304	0.833488	ncRNA	774814	-	75	gene
XCRCFBP5828_m00108190	-	1024	529	473	547	778	940	721.073	658.044	0.912589	0.68652	hypothetical protein	775009	-	657	gene
XCRCFBP5828_m00108200	-	2	12	10	6	18	18	9.63384	11.4437	1.18786	0.891876	hypothetical protein	776267	+	312	gene
XCRCFBP5828_m00108210	pep	5829	3997	3257	5298	7236	10527	4736.09	6592.14	1.39189	0.209979	prolyl oligopeptidase	776647	+	2260	gene
XCRCFBP5828_m00108220	aspC1	1019	804	845	420	1098	1066	987.81	715.543	0.724373	0.490371	hypothetical protein	779321	-	1221	gene
XCRCFBP5828_m00108230	-	8489	7112	6233	8442	15637	19626	8046.48	12235.1	1.52055	0.0351368	protease/peptidase	780586	+	2275	gene
XCRCFBP5828_m00108240	-	114	136	115	91	256	274	137.477	169.105	1.23006	0.617137	hypothetical protein	783541	+	405	gene
XCRCFBP5828_m00108250	-	1349	2975	1437	1271	2718	2670	2198.66	1881.73	0.855854	0.739339	hypothetical protein	783994	+	258	gene
XCRCFBP5828_m00108260	dapF	7120	8090	4325	4196	6758	8429	7200.23	5522.4	0.766975	0.249342	diaminopimelate epimerase	784241	+	855	gene
XCRCFBP5828_m00108270	-	3299	3641	1800	1719	2614	3386	3206.21	2205.74	0.687958	0.0587675	hypothetical protein	785092	+	669	gene
XCRCFBP5828_m00108280	xerC	1728	1469	1017	1007	1395	1817	1538.26	1219.49	0.792771	0.292132	site-specific tyrosine recombinase XerC	785753	+	1136	gene
XCRCFBP5828_m00108290	hslV	1383	1551	1287	763	2704	3445	1582.35	1813.68	1.14619	0.741407	ATP-dependent protease peptidase subunit	787295	+	786	gene
XCRCFBP5828_m00108300	hslU	10863	15560	8163	5683	16130	21260	12927	11477.2	0.887847	0.9825	ATP-dependent protease ATP-binding subunit HslU	788192	+	1593	gene
XCRCFBP5828_m00108310	-	165	376	157	165	272	364	265.655	225.758	0.849816	0.752442	hypothetical protein	789769	-	356	gene
XCRCFBP5828_m00108320	codA	1313	1534	754	752	1321	1683	1325.72	1056.33	0.796797	0.457875	cytosine deaminase	790126	-	669	gene
XCRCFBP5828_m00108330	-	212	153	203	143	337	390	211.553	239.228	1.13082	0.716006	hypothetical protein	790791	-	501	gene
XCRCFBP5828_m00108340	-	172	126	117	72	156	195	151.901	116.406	0.766329	0.591797	multidrug resistance efflux pump	791317	-	1092	gene
XCRCFBP5828_m00108350	-	246	108	138	140	196	284	176.153	176.744	1.00336	0.985807	MFS transporter	792405	-	1670	gene
XCRCFBP5828_m00108360	ubiE	3878	4008	2876	2180	4730	4606	3987.79	3251.82	0.815444	0.590217	ubiquinone/menaquinone biosynthesis methyltransferase	794016	+	1064	gene
XCRCFBP5828_m00108370	-	1412	1263	1011	813	1446	2095	1358.94	1205.17	0.886847	0.835908	membrane-anchored diguanylate cyclase	795081	+	904	gene
XCRCFBP5828_m00108380	ampB	12922	9880	9662	8398	13258	17156	11949.7	11039.7	0.923845	0.827557	aminopeptidase B	795981	+	2516	gene
XCRCFBP5828_m00108390	-	1332	1250	917	908	1394	1958	1289.3	1204.58	0.934285	0.888744	hypothetical protein	798642	+	749	gene
XCRCFBP5828_m00108400	gph2	538	770	465	385	617	884	666.037	529.248	0.794622	0.52349	phosphoglycolate phosphatase	799394	+	842	gene
XCRCFBP5828_m00108410	-	258	77	172	181	322	427	182.132	259.996	1.42751	0.34308	hypothetical protein	800088	-	522	gene
XCRCFBP5828_m00108420	-	18	7	8	16	12	13	11.6326	13.2287	1.13721	0.998448		800482	+	162	gene
XCRCFBP5828_m00108430	mxaF1	262	189	178	156	247	365	230.132	215.063	0.93452	0.936132	alcohol dehydrogenase (acceptor)	800842	+	2019	gene
XCRCFBP5828_m00108440	-	80	24	54	46	80	90	56.8101	61.6563	1.08531	0.985691	hypothetical protein	802857	+	1755	gene
XCRCFBP5828_m00108450	-	11	17	15	14	29	24	16.4716	19.3254	1.17326	0.933734	hypothetical protein	804559	+	720	gene
XCRCFBP5828_m00108460	-	54	63	41	25	68	80	58.7762	46.8169	0.796529	0.836924	quinohemoprotein	805275	+	1047	gene
XCRCFBP5828_m00108470	adh	43	23	21	25	45	63	31.0782	36.9057	1.18751	0.888383	alcohol dehydrogenase	806356	+	1107	gene
XCRCFBP5828_m00108480	-	119	116	109	87	139	173	128.515	113.82	0.885654	0.847888	TonB-dependent outer membrane siderophore receptor	807473	+	2385	gene
XCRCFBP5828_m00108490	acoR	587	580	474	382	667	959	609.685	557.492	0.914393	0.918723	transcriptional regulator	810498	-	2173	gene
XCRCFBP5828_m00108500	-	9750	7105	7343	7418	10306	15081	8900.94	9350.15	1.05047	0.957474	carbohydrate kinase	812672	-	1464	gene
XCRCFBP5828_m00108510	mreB	14307	14342	11305	9996	14308	20903	14834.7	12837.9	0.865397	0.645606	rod shape-determining protein MreB	814290	+	1106	gene
XCRCFBP5828_m00108520	mreC	4739	4503	3364	2840	4258	6412	4652.66	3800.46	0.816835	0.490786	rod shape-determining protein MreC	815398	+	1531	gene
XCRCFBP5828_m00108530	mreD	569	484	385	285	385	535	528.147	346.832	0.656696	0.0493488	hypothetical protein	816925	+	486	gene
XCRCFBP5828_m00108540	mrdA	2827	2364	2002	1320	2116	2989	2646.24	1805.87	0.682427	0.06607	peptidoglycan synthesis protein	817414	+	2061	gene
XCRCFBP5828_m00108550	ftsW1	626	439	428	271	468	573	546.05	371.376	0.680113	0.102038	septum-peptidoglycan biosynthetic protein	819471	+	1119	gene
XCRCFBP5828_m00108560	-	0	0	0	0	0	0	0	0	NA	NA	ncRNA	820760	+	75	gene
XCRCFBP5828_m00108570	-	69	27	41	67	104	128	49.0928	85.7122	1.74592	0.249605	conjugation protein	820986	+	1509	gene
XCRCFBP5828_m00108580	-	59	3	30	77	99	114	31.8767	85.8686	2.69378	0.144592	hypothetical protein	822582	+	342	gene
XCRCFBP5828_m00108590	-	14	3	14	33	62	37	11.4211	39.6682	3.47325	0.0780816	hypothetical protein	823304	+	647	gene
XCRCFBP5828_m00108600	-	270	310	220	463	707	587	298.345	526.181	1.76366	0.122741	hypothetical protein	823947	+	3840	gene
XCRCFBP5828_m00108610	pglA1	635	300	360	35458	38952	71833	464.703	41808.4	89.968	2.30298e-63	polygalacturonase	828078	+	1674	gene
XCRCFBP5828_m00108620	mltB	4923	3428	3532	4729	7369	8887	4355.93	6026.37	1.38349	0.225399	murein-degrading transglycosylase	829753	+	1285	gene
XCRCFBP5828_m00108630	rlpA	6430	4393	4521	3861	6507	7823	5616.46	5174.9	0.921381	0.813842	rare lipoprotein A	831034	+	1347	gene
XCRCFBP5828_m00108640	dacC	18823	15912	11117	9238	13273	16691	16737.4	11322.6	0.676485	0.0220494	serine-type D-Ala-D-Ala carboxypeptidase	832509	+	1954	gene
XCRCFBP5828_m00108650	-	712	510	381	350	537	707	579.874	454.133	0.783158	0.350746	hypothetical protein	833865	-	1079	gene
XCRCFBP5828_m00108660	-	2719	1956	1665	1512	3002	3812	2307.9	2309.43	1.00066	0.985691	hypothetical protein	835056	+	393	gene
XCRCFBP5828_m00108670	lipB	2462	1770	1592	1443	2990	3846	2125.54	2282.34	1.07377	0.805181	lipoate-protein ligase B	835436	+	699	gene
XCRCFBP5828_m00108680	lipA	4855	6402	3725	3074	6166	7041	5592.36	4562.52	0.815849	0.536702	lipoyl synthase	836149	+	1127	gene
XCRCFBP5828_m00108690	prc	24526	20138	16173	16249	22863	32213	22298.1	20386.6	0.914278	0.773332	C-terminal processing peptidase	837277	+	3034	gene
XCRCFBP5828_m00108700	-	104	80	64	49	113	130	90.4577	80.5245	0.89019	0.910243	hypothetical protein	839679	-	744	gene
XCRCFBP5828_m00108710	-	216	291	161	153	263	366	249.214	218.321	0.876039	0.845383	transcriptional regulator, LysR family	840504	+	913	gene
XCRCFBP5828_m00108720	-	1230	552	825	774	1018	1380	943.448	918.924	0.974006	0.887693	hypothetical protein	841415	-	966	gene
XCRCFBP5828_m00108730	nadM	3182	1372	2161	2348	3355	4717	2430.05	2973.12	1.22348	0.591516	bifunctional nicotinamide mononucleotide adenylyltransferase/ADP-ribose pyrophosphatase	842506	+	1097	gene
XCRCFBP5828_m00108740	-	2535	2111	1740	1549	2303	2939	2345.73	1949.47	0.831073	0.457662	nicotinate phosphoribosyltransferase	843662	+	1407	gene
XCRCFBP5828_m00108750	-	1000	1323	683	666	891	1241	1117.43	806.16	0.721439	0.141169	hypothetical protein	845046	+	1146	gene
XCRCFBP5828_m00108760	-	497	665	401	321	551	729	584.732	449.609	0.768913	0.42511	methyltransferase	846184	+	1038	gene
XCRCFBP5828_m00108770	-	1330	698	877	785	1177	1620	1053.6	1018.28	0.966474	0.933734	hypothetical protein	847276	+	810	gene
XCRCFBP5828_m00108780	-	5554	3021	2396	2922	3286	4434	3898.16	3152.06	0.808602	0.445059	hypothetical protein	848211	+	378	gene
XCRCFBP5828_m00108790	-	3643	3064	1773	1874	2156	2909	3070.69	2048.69	0.667174	0.097667	hypothetical protein	848672	+	1377	gene
XCRCFBP5828_m00108800	gnd	2164	1896	1013	1036	1842	1654	1836.77	1320.79	0.719086	0.185935	6-phosphogluconate dehydrogenase	850071	+	1190	gene
XCRCFBP5828_m00108810	-	1154	785	642	671	822	1190	933.936	778.671	0.833753	0.433082	oxidoreductase	850828	-	1373	gene
XCRCFBP5828_m00108820	-	2779	987	820	1260	1104	1200	1580.76	1122.7	0.710227	0.540275	hypothetical protein	852340	+	525	gene
XCRCFBP5828_m00108830	-	8338	6818	4514	4252	5346	7534	7146.95	4970.52	0.695473	0.0388524	two-component system sensor histidine kinase	853160	+	1910	gene
XCRCFBP5828_m00108840	-	2329	2707	1470	1149	1465	1813	2402.93	1301.62	0.541682	0.00106981	two-component system response regulator	855066	+	441	gene
XCRCFBP5828_m00108850	-	5357	4895	3656	3066	3815	5712	5119.36	3632.25	0.709512	0.0652121	two-component system autoinducer	855510	+	1503	gene
XCRCFBP5828_m00108860	folK1	1278	873	885	726	1046	1482	1110.43	926.631	0.834483	0.527381	2-amino-4-hydroxy-6- hydroxymethyldihydropteridine pyrophosphokinase	857090	+	542	gene
XCRCFBP5828_m00108870	fabG1	197	140	170	130	216	304	187.726	181.976	0.969368	0.997458	pteridine reductase	857614	-	759	gene
XCRCFBP5828_m00108880	-	2287	2148	1485	1110	1693	2411	2176	1473.18	0.677015	0.0547656	hypothetical protein	858412	+	1196	gene
XCRCFBP5828_m00108890	-	916	747	540	478	640	898	803.287	580.283	0.722385	0.131472	hypothetical protein	859604	+	619	gene
XCRCFBP5828_m00108900	-	23	19	18	14	23	27	22.1723	18.3121	0.8259	0.882393	AutoIPR: IPR005123:Oxoglutarate/iron-dependent dioxygenase;	860053	-	861	gene
XCRCFBP5828_m00108910	-	48	44	38	47	62	88	48.1757	56.7392	1.17776	0.877202	hypothetical protein	860974	+	1605	gene
XCRCFBP5828_m00108920	-	123	51	73	55	54	102	88.6089	61.0948	0.689489	0.332446	TonB-dependent outer membrane receptor precursor	862658	+	2658	gene
XCRCFBP5828_m00108930	-	8	2	2	6	1	5	4.06367	4.02603	0.990737	0.957649	hypothetical protein	865326	+	186	gene
XCRCFBP5828_m00108940	xcsC	12	21	11	6	11	19	16.6357	9.73278	0.585053	0.702815	type II protein secretion system protein C	865474	+	813	gene
XCRCFBP5828_m00108950	xcsD	91	62	55	59	86	132	75.5629	78.0228	1.03255	0.996381	type II protein secretion system protein D	866283	+	2073	gene
XCRCFBP5828_m00108960	xcsE	76	65	50	52	76	120	70.0718	69.5959	0.993208	1	type II protein secretion system ATPase	868360	+	1500	gene
XCRCFBP5828_m00108970	xcsF	20	11	16	6	11	30	17.2496	12.0589	0.699085	0.864597	type II protein secretion system protein F	869846	+	1197	gene
XCRCFBP5828_m00108980	xcsG	12	6	6	3	9	14	8.56761	6.77917	0.791256	0.957955	type II protein secretion system protein G	871069	+	465	gene
XCRCFBP5828_m00108990	-	11	11	3	9	8	8	8.9519	7.92981	0.885824	0.904999	type II secretion system protein H	871543	+	525	gene
XCRCFBP5828_m00109000	xcsI	10	12	4	5	9	11	9.47398	7.04279	0.743382	0.888598	type II secretion system protein I	872027	+	396	gene
XCRCFBP5828_m00109010	xcsJ	10	24	12	2	16	14	17.6454	8.2525	0.467685	0.613281	type II protein secretion system protein J	872422	+	600	gene
XCRCFBP5828_m00109020	xcsK	38	17	17	19	25	48	25.4827	25.5472	1.00253	1	type II protein secretion system protein K	873018	+	993	gene
XCRCFBP5828_m00109030	xcsL	57	77	43	41	59	92	66.0676	54.0671	0.81836	0.803881	type II protein secretion system protein L	874007	+	1065	gene
XCRCFBP5828_m00109040	xcsM	24	25	20	26	27	38	25.7015	27.1248	1.05538	1	type II protein secretion system protein M	875068	+	453	gene
XCRCFBP5828_m00109050	xcsN	30	45	30	26	40	49	39.7014	33.021	0.831734	0.858397	type II protein secretion system protein N	875517	+	717	gene
XCRCFBP5828_m00109060	-	233	180	251	210	385	476	249.157	300.68	1.20679	0.592977	GntR family transcriptional regulator	876548	+	774	gene
XCRCFBP5828_m00109070	gluP1	677	327	476	318	721	864	537.836	523.495	0.973336	1	glucose / galactose porter	877366	+	1278	gene
XCRCFBP5828_m00109080	-	545	440	418	345	792	802	517.695	542.006	1.04696	0.933995	transcriptional regulator, LacI family	878654	+	1098	gene
XCRCFBP5828_m00109090	glmS1	382	660	333	263	626	576	518.846	411.808	0.7937	0.690623	glutamine-fructose-6-phosphate transaminase (isomerizing)	879758	+	1029	gene
XCRCFBP5828_m00109100	nagA	954	1353	805	604	1277	1459	1167.75	930.425	0.796764	0.532604	hypothetical protein	880783	+	1429	gene
XCRCFBP5828_m00109110	-	403	354	234	231	400	476	361.885	314.229	0.86831	0.713736	protease/peptidase	882245	+	1384	gene
XCRCFBP5828_m00109120	fpvA3	1930	1086	1654	1052	2417	2269	1721.47	1615.94	0.938695	0.945297	TonB-dependent outer membrane ferripyoverdine receptor precursor	884074	+	2961	gene
XCRCFBP5828_m00109130	cca	1590	1794	1046	947	1427	1977	1637.35	1235.17	0.754373	0.242139	multifunctional tRNA nucleotidyl transferase/2'3'-cyclic phosphodiesterase/2'nucleotidase/phosphatase	887043	-	1292	gene
XCRCFBP5828_m00109140	slt	1416	1455	1099	980	1881	2224	1473.72	1426.9	0.968227	0.991437	murein transglycosylase	888405	-	2034	gene
XCRCFBP5828_m00109150	-	3088	2111	2531	2571	4033	6259	2852.24	3585.53	1.25709	0.343875	TonB-dependent outer membrane receptor precursor	889574	+	4031	gene
XCRCFBP5828_m00109160	-	20	10	18	21	33	36	17.7133	26.1046	1.47373	0.738244		893702	+	188	gene
XCRCFBP5828_m00109170	-	0	0	0	0	0	0	0	0	NA	NA	AutoIPR: IPR002525:Transposase, IS111A/IS1328/IS1533, N-terminal; IPR003346:Transposase, IS116/IS110/IS902;	894157	-	909	gene
XCRCFBP5828_m00109180	-	0	0	0	0	0	0	0	0	NA	NA	ncRNA	895091	+	158	gene
XCRCFBP5828_m00109190	betA	863	441	342	824	781	981	581.487	791.914	1.36188	0.774374	choline dehydrogenase	895654	-	1671	gene
XCRCFBP5828_m00109200	betB	462	327	208	426	486	576	357.88	446.55	1.24776	0.824501	betaine aldehyde dehydrogenase	897415	-	1473	gene
XCRCFBP5828_m00109210	betT	862	296	409	737	771	1048	552.699	764.272	1.3828	0.752637	choline transporter	898928	-	1980	gene
XCRCFBP5828_m00109220	-	2531	1510	1983	1433	2751	3154	2211.56	2065.88	0.93413	0.892864	nuclease / phosphatase	901032	-	768	gene
XCRCFBP5828_m00109230	dsbA1	3116	2689	2224	1748	3523	3610	2957.11	2515.76	0.85075	0.596219	thiol:disulfide interchange protein	901819	-	864	gene
XCRCFBP5828_m00109240	dsbA2	561	568	475	277	919	592	597.526	501.942	0.840033	0.877202	thiol:disulfide interchange protein	902734	-	651	gene
XCRCFBP5828_m00109250	-	907	708	1029	605	1820	1871	995.072	1167.12	1.1729	0.711237	cytochrome C	903489	-	849	gene
XCRCFBP5828_m00109260	engB	1197	1550	726	773	1528	1503	1284.99	1084.54	0.844007	0.58921	ribosome biogenesis GTP-binding protein YsxC	904382	+	879	gene
XCRCFBP5828_m00109270	gshA	4867	4902	3776	2846	5979	8106	5025.68	4634	0.922064	0.970351	glutamate-cysteine ligase	905262	+	1880	gene
XCRCFBP5828_m00109280	-	188	233	191	158	255	318	230.739	208.219	0.902402	0.866617	two-component system sensor histidine kinase	906954	-	1500	gene
XCRCFBP5828_m00109290	-	150	110	130	132	265	257	144.521	186.391	1.28972	0.564708	two-component system response regulator protein	908450	-	843	gene
XCRCFBP5828_m00109300	-	8687	6807	5762	5121	7334	10425	7783.68	6518.01	0.837393	0.496815	glycosyltransferase	908790	+	1740	gene
XCRCFBP5828_m00109310	-	174	79	99	93	151	182	126.223	121.713	0.96427	0.935768	hypothetical protein	910531	+	555	gene
XCRCFBP5828_m00109320	-	195	213	154	112	239	265	209.074	171.963	0.822495	0.706489	dicarboxylate transporter	911150	-	1182	gene
XCRCFBP5828_m00109330	-	326	292	201	213	354	449	299.993	287.804	0.95937	0.950985	transcriptional regulator, LysR family	912419	+	923	gene
XCRCFBP5828_m00109340	-	12	11	18	5	46	29	15.6925	21.0102	1.33887	0.786987	hypothetical protein	913307	+	160	gene
XCRCFBP5828_m00109350	-	1201	855	728	862	1383	1657	1012.68	1117.25	1.10326	0.8866	hypothetical protein	913540	+	287	gene
XCRCFBP5828_m00109360	-	6576	4710	4981	4866	7849	10189	5983.15	6495.03	1.08555	0.864597	bifunctional alcohol dehydrogenase	913890	+	1110	gene
XCRCFBP5828_m00109370	gfa	3066	2738	2199	2090	3355	4153	2950.62	2738.01	0.927943	0.836924	glutathione-dependent formaldehyde-activating protein	915066	+	576	gene
XCRCFBP5828_m00109380	fghA	3237	2033	2424	2069	3140	4522	2820.51	2747.57	0.97414	0.974971	S-formylglutathione hydrolase	915701	+	1388	gene
XCRCFBP5828_m00109390	-	1	1	0	0	0	0	0.696743	0	0	0.890692	ncRNA	916536	-	73	gene
XCRCFBP5828_m00109400	-	371	214	261	230	418	544	308.541	333.102	1.0796	0.880564	aminotransferase	916795	-	1545	gene
XCRCFBP5828_m00109410	-	667	748	424	326	558	736	678.704	455.256	0.670773	0.0896627	oxidoreductase	918428	+	823	gene
XCRCFBP5828_m00109420	-	485	381	277	246	419	518	415.762	335.063	0.805902	0.497304	hypothetical protein	919247	+	1062	gene
XCRCFBP5828_m00109430	-	84	83	61	110	171	135	84.3154	124.9	1.48134	0.528589	hypothetical protein	920323	-	354	gene
XCRCFBP5828_m00109440	-	177	185	142	207	386	456	187.434	295.378	1.5759	0.0979373	hypothetical protein	920760	-	968	gene
XCRCFBP5828_m00109450	celS1	272	103	176	131	290	375	198.341	217.761	1.09791	0.827104	cellulase / xyloglucan hydrolase	922168	+	821	gene
XCRCFBP5828_m00109460	celS2	72	57	55	408	1016	938	67.8519	660.568	9.73544	1.25639e-18	cellulase / xyloglucan hydrolase	923258	+	986	gene
XCRCFBP5828_m00109470	-	121	80	102	137	216	412	111.902	207.957	1.85839	0.0320048	AutoIPR: IPR011013:Glycoside hydrolase-type carbohydrate-binding; IPR016590:Rhamnogalacturonase B;	924125	-	1630	gene
XCRCFBP5828_m00109480	-	10	9	4	5	21	16	8.2896	11.3956	1.37468	0.869637	hypothetical protein	925932	-	372	gene
XCRCFBP5828_m00109490	-	63	95	42	52	71	116	74.5563	67.3769	0.903704	0.924792	hypothetical protein	926305	-	813	gene
XCRCFBP5828_m00109500	-	38	20	25	23	45	95	30.101	42.7746	1.42104	0.579526	hypothetical protein	927140	-	420	gene
XCRCFBP5828_m00109510	-	224	103	120	169	188	338	159.809	198.988	1.24516	0.714786	hypothetical protein	927556	-	601	gene
XCRCFBP5828_m00109520	-	847	804	572	578	803	1507	818.691	798.731	0.975619	1	amidohydrolase	928198	-	1372	gene
XCRCFBP5828_m00109530	-	1199	785	768	785	1055	1977	1001.61	1060.27	1.05857	0.914444	amidohydrolase	929566	-	1524	gene
XCRCFBP5828_m00109540	-	56	30	20	16	39	45	37.3378	27.4104	0.73412	0.695621	hypothetical protein	931100	+	565	gene
XCRCFBP5828_m00109550	-	2527	3197	2116	1638	3042	3929	2933.46	2401.73	0.818738	0.574167	hypothetical protein	931622	-	1277	gene
XCRCFBP5828_m00109560	-	14	8	7	3	7	8	10.3903	4.96112	0.477475	0.609972	hypothetical protein	931672	+	189	gene
XCRCFBP5828_m00109570	-	3175	2809	2666	2176	4349	4790	3212.02	3184.3	0.991371	1	hypothetical protein	932969	-	945	gene
XCRCFBP5828_m00109580	-	418	331	372	327	557	692	416.569	446.126	1.07095	0.899234	membrane-anchored carbohydrate deacetylase	933956	+	984	gene
XCRCFBP5828_m00109590	-	245	169	188	182	316	304	221.395	232.786	1.05145	1	methyltransferase	935103	-	696	gene
XCRCFBP5828_m00109600	-	395	304	271	274	493	607	355.612	386.778	1.08764	0.87418	lipolytic protein	935832	-	624	gene
XCRCFBP5828_m00109610	-	7516	4350	5363	4612	7764	10258	6288.83	6372.23	1.01326	0.993472	aminotransferase	936455	-	1284	gene
XCRCFBP5828_m00109620	engC	2955	2972	2061	1898	3169	4180	2950.25	2606.43	0.88346	0.745911	ribosome-associated GTPase	937881	+	1092	gene
XCRCFBP5828_m00109630	-	1080	763	765	665	974	1496	955.703	882.429	0.92333	0.871744	hypothetical protein	938972	+	1263	gene
XCRCFBP5828_m00109640	-	1693	1210	727	1264	1174	1534	1300.96	1214.35	0.933424	0.847888	hypothetical protein	940337	+	681	gene
XCRCFBP5828_m00109650	suh	12755	15407	13506	16496	45022	50447	15731.3	30438.8	1.93492	0.00891839	sucrose hydrolase	940723	-	2529	gene
XCRCFBP5828_m00109660	suxA	11426	12584	14590	18315	54525	52777	14680.8	34358	2.34034	0.00328575	TonB-dependent outer membrane sucrose receptor precursor	943285	-	2531	gene
XCRCFBP5828_m00109670	-	3007	1794	3127	2480	8084	8571	2958.46	5146.07	1.73944	0.163588	glycoside-pentoside-hexuronide:cation symporter	945974	+	1815	gene
XCRCFBP5828_m00109680	suxR	2289	1192	1749	1429	2923	3589	1912.5	2203.31	1.15206	0.61872	sucrose utilization transcriptional regulator,LacI family	947388	-	2492	gene
XCRCFBP5828_m00109690	fabG	145	120	142	102	508	645	152.11	321.703	2.11493	0.0413528	3-ketoacyl-ACP reductase	949996	-	785	gene
XCRCFBP5828_m00109700	citH	217	182	173	106	615	740	211.634	372.973	1.76235	0.174628	citrate transporter	950903	-	1329	gene
XCRCFBP5828_m00109710	oprP1	212	145	205	157	787	1095	209.253	518.178	2.47633	0.00599792	phosphate-selective outer membrane porin P	952456	-	1217	gene
XCRCFBP5828_m00109720	tctD	953	1035	630	590	1090	1561	966.791	894.354	0.925075	0.948928	two-component system response regulator	953845	+	744	gene
XCRCFBP5828_m00109730	tctE	411	515	373	324	677	871	487.527	515.586	1.05755	0.827007	two-component system sensor histidine kinase	954581	+	1386	gene
XCRCFBP5828_m00109740	-	242	197	203	178	382	494	237.982	289.294	1.21561	0.522297	solute-binding protein	955966	+	1050	gene
XCRCFBP5828_m00109750	-	286	326	174	212	431	411	289.748	300.465	1.03699	0.988475	transcriptional regulator, LuxR family	957194	+	873	gene
XCRCFBP5828_m00109760	-	71	25	46	880	2174	2119	51.0534	1440.26	28.2108	1.72423e-25	hypothetical protein	957920	-	1036	gene
XCRCFBP5828_m00109770	-	1235	1447	998	1029	2240	2542	1372.56	1614.73	1.17644	0.538899	ly sensor histidine kinases / response regulator fusion protein	959076	-	2694	gene
XCRCFBP5828_m00109780	oprO	2010	2705	1863	1783	6398	5215	2474.51	3660.42	1.47925	0.351367	phosphate-selective outer membrane porin O	961837	-	1314	gene
XCRCFBP5828_m00109790	dctA1	16681	8696	12171	13365	36034	38022	13694.2	23937.1	1.74797	0.0538676	C4-dicarboxylate transporter DctA	963259	+	1387	gene
XCRCFBP5828_m00109800	maeB	40608	31486	28782	28686	59415	66025	37046.5	43159.1	1.165	0.596219	malic enzyme	964793	+	2939	gene
XCRCFBP5828_m00109810	-	1785	1446	1367	1129	1929	2615	1696.62	1589.67	0.936958	0.926504	alpha-1,2-mannosidase	967786	-	3360	gene
XCRCFBP5828_m00109820	-	905	680	673	478	1019	987	830.603	703.185	0.846595	0.66765	hypothetical protein	971204	+	478	gene
XCRCFBP5828_m00109830	-	611	331	530	390	765	1031	542.666	603.222	1.11159	0.730086	hypothetical protein	971692	+	1113	gene
XCRCFBP5828_m00109840	waaL	232	227	202	112	235	359	246.377	190.742	0.774187	0.680131	lipooligosaccharide O-antigen ligase	972785	+	1335	gene
XCRCFBP5828_m00109850	waaM	1763	970	1199	1130	1816	2368	1429.95	1506.85	1.05378	0.952667	lipid A biosynthesis lauroyl acyltransferase	974224	-	1063	gene
XCRCFBP5828_m00109860	waaA	947	662	677	625	1130	1426	837.896	892.506	1.06518	0.889754	3-deoxy-D-manno-octulosonic-acid transferase	975588	+	1452	gene
XCRCFBP5828_m00109870	raxC	14858	6170	9006	7088	10718	13591	10788	9000.03	0.834264	0.436698	type I secretion system outer membrane protein	976981	-	1852	gene
XCRCFBP5828_m00109880	-	61	36	54	55	97	77	55.8105	67.6169	1.21154	0.87063		977121	+	213	gene
XCRCFBP5828_m00109890	pcm	3092	5127	2281	1811	3593	3675	3936.83	2577.02	0.654591	0.0382053	protein-L-isoaspartate(D-aspartate) O-methyltransferase	978853	-	657	gene
XCRCFBP5828_m00109900	-	4201	2999	2577	2301	4062	4061	3558.63	3007.46	0.845116	0.464285	transcriptional regulator, TetR family	979638	-	654	gene
XCRCFBP5828_m00109910	-	445	498	370	372	656	866	489.794	530.314	1.08273	0.834106	hypothetical protein	980335	+	3163	gene
XCRCFBP5828_m00109920	-	409	404	430	167	234	358	467.568	214.952	0.459723	6.58461e-05	transcriptional regulator, LysR family	983517	-	915	gene
XCRCFBP5828_m00109930	leuC	2468	3057	2070	16268	30656	36241	2840.63	23387.1	8.23308	8.17886e-29	isopropylmalate isomerase large subunit	984505	+	1479	gene
XCRCFBP5828_m00109940	leuD	1485	918	1035	8352	14686	17326	1255.08	11447.1	9.12062	1.13544e-29	isopropylmalate isomerase small subunit	985946	+	750	gene
XCRCFBP5828_m00109950	ubiE2	1396	1033	986	6744	12042	14538	1252.58	9409.43	7.51207	3.62395e-26	ubiquinone/menaquinone biosynthesis methyltransferase	986728	+	750	gene
XCRCFBP5828_m00109960	leuB	3602	2104	2394	17874	28621	37432	2945.87	23801.2	8.07951	1.28788e-27	3-isopropylmalate dehydrogenase	987515	+	1735	gene
XCRCFBP5828_m00109970	leuA	5267	4389	3017	3857	5700	7170	4618.14	4813.4	1.04228	1	2-isopropylmalate synthase	989231	-	2018	gene
XCRCFBP5828_m00109980	trpB	829	634	585	993	1481	1928	751.722	1260.29	1.67654	0.0218209	threonine dehydratase	991245	-	1176	gene
XCRCFBP5828_m00109990	ilvM	129	214	106	214	292	423	168.937	265.728	1.57295	0.224329	acetolactate synthase small subunit	992439	-	258	gene
XCRCFBP5828_m00110000	ilvB	1897	2158	1315	2575	3946	5865	1989.22	3480.12	1.74949	0.00299275	acetolactate synthase 2 catalytic subunit	992680	-	1722	gene
XCRCFBP5828_m00110010	ilvC	2384	1350	1387	3084	4394	6388	1848.18	3942.29	2.13307	5.99091e-05	ketol-acid reductoisomerase	994447	-	1373	gene
XCRCFBP5828_m00110020	ggt3	1552	1307	1130	1408	2313	3163	1469.66	1936.28	1.3175	0.277967	gamma-glutamyltranspeptidase	996070	+	1728	gene
XCRCFBP5828_m00110030	-	707	1053	643	794	1439	2041	905.198	1183.3	1.30723	0.277967	hypothetical protein	997876	+	1839	gene
XCRCFBP5828_m00110040	-	961	694	670	620	1081	1434	851.752	878.497	1.0314	0.957375	peptidase	999727	-	2147	gene
XCRCFBP5828_m00110050	-	4	5	3	3	0	2	4.46949	1.76997	0.396011	0.657309	hypothetical protein	1001964	-	180	gene
XCRCFBP5828_m00110060	-	119	45	129	97	256	202	109.07	156.574	1.43553	0.623902	ncRNA	1002259	+	99	gene
XCRCFBP5828_m00110070	thiC	1632	1265	1291	1212	1723	2301	1546.35	1503.96	0.97259	0.934685	thiamine biosynthesis protein ThiC	1002472	+	1900	gene
XCRCFBP5828_m00110080	-	194	5	158	42	98	86	128.372	63.9575	0.498219	0.037478		1004520	-	93	gene
XCRCFBP5828_m00110090	-	5484	5393	4569	2113	3294	4665	5746.22	2839.86	0.494214	8.60089e-06	AutoIPR: IPR011042:Six-bladed beta-propeller, TolB-like; IPR011991:Winged helix-turn-helix transcription repressor DNA-binding;	1004596	+	2505	gene
XCRCFBP5828_m00110100	-	4788	3191	2842	955	894	1453	3925.42	981.579	0.250057	8.45148e-08	AraC family transcriptional regulator	1007220	+	907	gene
XCRCFBP5828_m00110110	-	203	58	158	163	210	283	152.014	190.705	1.25452	0.78834	ncRNA	1007801	-	303	gene
XCRCFBP5828_m00110120	-	342306	385428	248748	135743	145111	238772	362297	151293	0.417595	6.53106e-05	TonB-dependent outer membrane receptor precursor	1008128	+	3422	gene
XCRCFBP5828_m00110130	-	237	134	183	218	377	412	203.016	288.541	1.42128	0.319882	ncRNA	1008248	-	234	gene
XCRCFBP5828_m00110140	-	6748	5564	4409	4114	5768	9379	6126.71	5414.6	0.883769	0.7413	two-component system response regulator	1011177	-	1265	gene
XCRCFBP5828_m00110150	ppa	8987	6625	5347	5656	7015	10317	7624.28	6647.78	0.871923	0.569392	inorganic pyrophosphatase	1012588	-	559	gene
XCRCFBP5828_m00110160	-	21	9	16	11	27	28	16.7619	18.275	1.09027	0.980794	hypothetical protein	1013324	+	483	gene
XCRCFBP5828_m00110170	hppA	343	145	279	239	533	539	280.572	367.668	1.31042	0.455627	membrane-bound proton-translocating pyrophosphatase	1014235	-	2151	gene
XCRCFBP5828_m00110180	-	1157	584	584	673	760	959	830.592	713.694	0.859259	0.61872	hypothetical protein	1016489	+	761	gene
XCRCFBP5828_m00110190	-	634	544	455	338	518	670	601.509	435.703	0.72435	0.18574	hypothetical protein	1017251	+	871	gene
XCRCFBP5828_m00110200	pfkA	648	530	533	605	1104	1219	633.69	832.612	1.31391	0.352092	6-phosphofructokinase	1018680	-	1348	gene
XCRCFBP5828_m00110210	adk	4961	4952	2907	3031	4949	6272	4700.79	4046.38	0.860786	0.613281	adenylate kinase	1020032	+	933	gene
XCRCFBP5828_m00110220	sX11	26	1	27	19	101	45	19.835	45.784	2.30824	0.579144	ncRNA	1020750	-	138	gene
XCRCFBP5828_m00110230	-	4950	5609	3277	3219	5489	7534	5115.67	4545.96	0.888634	0.792969	UDP-N-acetylmuramate--L-alanine ligase	1020966	+	1413	gene
XCRCFBP5828_m00110240	-	675	1114	421	432	702	800	824.327	555.931	0.674406	0.0769172	peptidase / protease	1022375	+	600	gene
XCRCFBP5828_m00110250	-	1470	1339	763	953	1180	1651	1300.01	1101.09	0.846991	0.480146	hypothetical protein	1023116	+	1236	gene
XCRCFBP5828_m00110260	-	3384	2981	2442	2270	3258	4908	3246.88	2951.85	0.909134	0.813842	membrane phospholipid phosphatase	1024289	-	2180	gene
XCRCFBP5828_m00110270	-	559	474	406	311	603	887	530.194	492.811	0.929491	0.978141	serine/threonine protein kinase	1026629	+	660	gene
XCRCFBP5828_m00110280	-	717	798	574	429	795	1069	777.928	637.008	0.818853	0.620643	short chain dehydrogenase	1027386	+	816	gene
XCRCFBP5828_m00110290	-	216	135	100	115	193	244	161.442	156.236	0.967752	0.950985	hypothetical protein	1028277	+	562	gene
XCRCFBP5828_m00110300	-	446	198	191	295	282	451	294.824	305.273	1.03544	0.970351	hypothetical protein	1028835	+	948	gene
XCRCFBP5828_m00110310	kcnA	260	156	185	136	297	298	219.504	205.645	0.936862	0.928625	voltage-sensitive potassium channel	1030007	-	873	gene
XCRCFBP5828_m00110320	argD	3983	5065	3151	2345	3799	5207	4554.83	3197.33	0.701964	0.109757	acetylornithine transaminase	1030916	+	1263	gene
XCRCFBP5828_m00110330	-	77	8	32	38	49	66	40.1442	44.4757	1.1079	1	hypothetical protein	1032165	+	114	gene
XCRCFBP5828_m00110340	-	142	133	123	88	133	246	148.181	128.059	0.864203	0.87869	AutoIPR: IPR006402:HAD-superfamily hydrolase, subfamily IA, variant 3; IPR023214:HAD-like domain;	1032548	-	729	gene
XCRCFBP5828_m00110350	fepA	38	9	37	30	42	52	30.9092	36.0007	1.16473	0.964888	TonB-dependent outer membrane ferrienterobactin receptor	1033447	+	2301	gene
XCRCFBP5828_m00110360	lao	93	42	60	57	62	147	70.4171	73.7059	1.0467	0.980794	L-amino-acid oxidase	1035880	+	1608	gene
XCRCFBP5828_m00110370	-	13	9	10	5	14	20	11.7709	10.3191	0.876662	0.995215	cytochrome c551	1037484	+	426	gene
XCRCFBP5828_m00110380	-	78	34	36	41	54	91	52.4277	52.4825	1.00105	0.993472	hypothetical protein	1037935	+	504	gene
XCRCFBP5828_m00110390	hisC2	100	36	58	51	82	111	69.3035	68.8914	0.994053	0.991944	aminotransferase	1038471	+	1200	gene
XCRCFBP5828_m00110400	azu	1726	1325	1178	1118	1654	2336	1549.91	1450.21	0.935669	0.869843	azurin	1039833	+	997	gene
XCRCFBP5828_m00110410	malT	960	916	677	421	771	915	942.099	594.259	0.630782	0.0257777	HTH-type transcriptional regulator, LuxR family	1040352	-	2945	gene
XCRCFBP5828_m00110420	hemL	2993	2506	2300	1877	2920	4242	2880.34	2541.73	0.882441	0.752442	glutamate-1-semialdehyde aminotransferase	1043338	-	1432	gene
XCRCFBP5828_m00110430	-	201	92	134	239	240	395	154.531	256.752	1.66149	0.239301	TonB-dependent outer membrane receptor	1044945	+	3174	gene
XCRCFBP5828_m00110440	-	74	14	51	59	133	138	49.7627	92.1988	1.85277	0.232767	ncRNA	1048458	+	178	gene
XCRCFBP5828_m00110450	-	127	67	74	99	150	198	96.5626	127.516	1.32055	0.617797		1048586	-	213	gene
XCRCFBP5828_m00110460	thiE	605	468	490	595	1035	1312	577.771	828.84	1.43455	0.143085	thiamine-phosphate pyrophosphorylase	1048898	-	780	gene
XCRCFBP5828_m00110470	rubA	1700	1677	1313	892	1528	1896	1738.98	1221.08	0.702184	0.107041	rubredoxin-type electron-transfer protein	1049566	+	704	gene
XCRCFBP5828_m00110480	-	1725	1592	1368	2366	4041	5471	1736.58	3329.04	1.91701	0.000348099	hypothetical protein	1049679	-	1078	gene
XCRCFBP5828_m00110490	-	793	598	540	481	819	1092	707.323	671.812	0.949795	0.945328	hypothetical protein	1050797	-	450	gene
XCRCFBP5828_m00110500	rpi1	2558	2229	1928	1489	2330	3240	2479.96	1993.6	0.803884	0.432491	ribose-5-phosphate isomerase A	1051380	-	648	gene
XCRCFBP5828_m00110510	-	1690	1315	1235	1233	1622	2176	1559.56	1459.22	0.93566	0.801628	hypothetical protein	1052124	-	477	gene
XCRCFBP5828_m00110520	fthC	1488	1356	1235	1114	1764	2538	1514.75	1521.33	1.00434	0.991437	5-formyltetrahydrofolate cyclo-ligase	1052597	-	872	gene
XCRCFBP5828_m00110530	-	67349	18954	75100	71013	150068	125125	60055	99557.3	1.65777	0.360049	ncRNA	1053470	-	175	gene
XCRCFBP5828_m00110540	-	54	13	79	60	144	77	55.3477	82.7691	1.49544	0.814149	ncRNA	1053479	+	69	gene
XCRCFBP5828_m00110550	-	1054	477	809	815	1243	1578	853.828	1040.99	1.21921	0.63431	hypothetical protein	1053649	-	399	gene
XCRCFBP5828_m00110560	-	1106	1140	872	878	1505	1665	1158.32	1159.63	1.00113	1	hypothetical protein	1054044	-	258	gene
XCRCFBP5828_m00110570	-	1700	2616	1291	1156	1746	2705	2100.24	1570.56	0.747801	0.303588	hypothetical protein	1054387	+	657	gene
XCRCFBP5828_m00110580	pepP	2907	3017	2125	1884	3131	4217	2981	2597.53	0.871364	0.714799	aminopeptidase	1055056	+	1399	gene
XCRCFBP5828_m00110590	-	941	1240	782	642	987	1283	1109.35	830.629	0.748756	0.249342	hypothetical protein	1056442	-	591	gene
XCRCFBP5828_m00110600	-	2524	1221	1939	1688	2899	3531	2076.46	2300.75	1.10801	0.82783	proline dipeptidase	1057061	-	1469	gene
XCRCFBP5828_m00110610	-	154	194	131	97	158	227	179.321	134.947	0.752547	0.514906	hypothetical protein	1058584	-	345	gene
XCRCFBP5828_m00110620	-	2173	3057	1907	1668	2707	3692	2681.58	2273.09	0.847666	0.650575	hypothetical protein	1058925	-	2433	gene
XCRCFBP5828_m00110630	hemN	1912	1032	1358	1231	1697	2551	1567.66	1558.22	0.993974	0.985691	coproporphyrinogen III oxidase	1061425	-	1158	gene
XCRCFBP5828_m00110640	-	1680	1786	1185	1172	1932	2268	1721.03	1536.42	0.892733	0.727883	deoxyribonucleotide triphosphate pyrophosphatase	1062599	-	600	gene
XCRCFBP5828_m00110650	-	682	616	571	435	737	991	694.219	607.28	0.874767	0.774664	dioxygenase-like enzyme	1063195	-	393	gene
XCRCFBP5828_m00110660	rph	2003	2843	1541	1525	2362	2911	2388.66	1948.98	0.815928	0.443632	ribonuclease PH	1063584	-	789	gene
XCRCFBP5828_m00110670	-	5154	4828	3298	2957	4226	6065	4877.95	3770.82	0.773035	0.261201	hypothetical protein	1064411	+	965	gene
XCRCFBP5828_m00110680	gmk	2529	1808	1720	1587	2665	3183	2215.71	2117.55	0.955696	0.904385	guanylate kinase	1065377	+	877	gene
XCRCFBP5828_m00110690	rpoZ	9287	9386	6848	5952	8343	11755	9449.18	7449.48	0.788373	0.30409	DNA-directed RNA polymerase subunit omega	1066255	+	335	gene
XCRCFBP5828_m00110700	relA1	10677	7885	6950	6850	9232	13178	9320.09	8397.75	0.901037	0.701972	GTP diphosphokinase	1066733	+	2453	gene
XCRCFBP5828_m00110710	-	5	2	0	0	2	1	2.29933	0.76071	0.330839	0.814149	ncRNA	1068962	-	74	gene
XCRCFBP5828_m00110720	-	286	147	216	190	324	414	237.108	261.837	1.10429	0.868977	transcriptional regulator, LysR family	1069097	-	1068	gene
XCRCFBP5828_m00110730	kdgD	16	18	8	17	23	25	15.3714	19.2362	1.25142	0.936671	5-dehydro-4-deoxyglucarate dehydratase	1070261	+	921	gene
XCRCFBP5828_m00110740	-	99	91	78	69	122	143	99.3001	94.7254	0.953931	0.972673	2,5-dioxovalerate dehydrogenase	1071181	+	1581	gene
XCRCFBP5828_m00110750	garP	88	42	59	45	76	121	68.4781	66.6643	0.973512	1	D-galactarate:H+ symporter	1072877	+	1364	gene
XCRCFBP5828_m00110760	gudD	111	73	67	69	131	172	91.0955	103.33	1.1343	0.84752	glucarate hydratase	1074260	+	1356	gene
XCRCFBP5828_m00110770	-	114	76	82	79	123	138	99.6244	98.4328	0.988039	0.97273	porin	1075693	+	1272	gene
XCRCFBP5828_m00110780	garD	300	238	197	192	289	398	269.106	249.74	0.928034	0.882393	galactarate dehydratase	1076996	+	1545	gene
XCRCFBP5828_m00110790	-	6832	3648	5521	4852	6914	10716	5872.97	6343.42	1.0801	0.861728	ribonuclease	1078665	+	394	gene
XCRCFBP5828_m00110800	-	6881	10042	5009	4468	6991	9683	8192.3	5973.7	0.729184	0.181061	ATP-dependent DNA helicase RecG	1079077	+	2248	gene
XCRCFBP5828_m00110810	rlhA	1626	1747	1260	1598	2800	3409	1721.52	2207.35	1.28221	0.347172	pyrimidine-specific ribonucleoside hydrolase	1081326	+	1011	gene
XCRCFBP5828_m00110820	rpmE2	6625	3222	4769	4301	12884	7018	5319.49	6953.5	1.30717	0.667577	50S ribosomal protein L31	1082343	+	258	gene
XCRCFBP5828_m00110830	-	216	31	128	109	165	220	132.403	140.778	1.06325	0.997805	hypothetical protein	1082603	+	155	gene
XCRCFBP5828_m00110840	gltA	44896	32535	30554	40897	67732	74972	39516	52818	1.33662	0.308667	type II citrate synthase	1082759	+	2480	gene
XCRCFBP5828_m00110850	-	195	117	162	141	245	292	174.608	192.341	1.10156	0.888594	hypothetical protein	1084271	-	638	gene
XCRCFBP5828_m00110860	-	9140	8035	6458	6427	9864	13002	8704.03	8344.16	0.958655	0.918723	peptidoglycan transglycosylase	1085120	-	2874	gene
XCRCFBP5828_m00110870	-	0	0	0	0	0	0	0	0	NA	NA	ncRNA	1085392	+	75	gene
XCRCFBP5828_m00110880	pilM	4599	3595	2628	2778	3799	6671	3936	3701.34	0.940382	0.928625	type IV pilus assembly protein	1087958	+	1214	gene
XCRCFBP5828_m00110890	pilN	1137	585	878	766	1054	2002	951.145	1056.75	1.11103	0.808803	type IV pilus assembly protein	1089171	+	759	gene
XCRCFBP5828_m00110900	-	1514	1146	1056	943	1226	2225	1362.86	1230.62	0.902965	0.854541	Fimbrial assembly membrane protein	1089926	+	666	gene
XCRCFBP5828_m00110910	-	1125	1118	754	666	1028	1753	1104.72	952.054	0.861806	0.774783	Tfp pilus assembly protein	1090588	+	534	gene
XCRCFBP5828_m00110920	-	3446	2272	2415	2187	2956	5331	2974.11	2921.1	0.982177	1	Fimbrial assembly protein pilQ precursor	1091141	+	1992	gene
XCRCFBP5828_m00110930	-	7214	7037	5146	6277	7990	12181	7165.3	7588.55	1.05907	0.956485	MoxR-like ATPase	1093134	+	1051	gene
XCRCFBP5828_m00110940	-	1398	1666	1290	1406	2238	3448	1633.57	1975.05	1.20904	0.443052	hypothetical protein	1094205	+	969	gene
XCRCFBP5828_m00110950	-	401	576	315	367	501	643	483.694	438.346	0.906246	0.762643	hypothetical protein	1095173	+	456	gene
XCRCFBP5828_m00110960	-	1489	1787	1045	1053	1673	2103	1603.66	1376.97	0.858642	0.628165	hypothetical protein	1095625	+	1008	gene
XCRCFBP5828_m00110970	-	2115	2977	1799	1717	2948	3610	2586.13	2343.93	0.906348	0.824166	hypothetical protein	1096629	+	1812	gene
XCRCFBP5828_m00110980	-	1689	1827	1330	1319	2372	2872	1802.17	1850.98	1.02708	0.962221	hypothetical protein	1098437	+	1942	gene
XCRCFBP5828_m00110990	dctA2	2662	1838	1790	1916	3050	3688	2297.76	2477.79	1.07835	0.926504	dicarboxylate/amino acid transporter	1100724	+	1484	gene
XCRCFBP5828_m00111000	tkt	26029	22004	17699	14526	18456	26642	24143.6	17224.7	0.713425	0.0616205	transketolase	1102209	+	2600	gene
XCRCFBP5828_m00111010	pip1	464	256	303	357	619	770	371.232	493.117	1.32833	0.376411	prolyl aminopeptidase	1104590	-	1398	gene
XCRCFBP5828_m00111020	fhuE	2114	1386	1637	1323	1996	3240	1888.17	1827.34	0.967782	0.995111	putative TonB-dependent transporter for ferric iron uptake	1106182	+	2414	gene
XCRCFBP5828_m00111030	-	166	204	164	142	230	342	201.057	199.244	0.990984	0.991944	transcriptional regulator	1108664	-	972	gene
XCRCFBP5828_m00111040	-	40	19	34	42	58	67	34.1733	48.9548	1.43255	0.678456	reductase	1109610	+	831	gene
XCRCFBP5828_m00111050	lytM	205	151	115	107	156	149	170.876	122.394	0.716271	0.223177	lysostaphin-like metalloendopeptidase	1110762	-	744	gene
XCRCFBP5828_m00111060	-	340	249	136	156	185	232	259.343	169.911	0.655159	0.0811246	hypothetical protein	1111509	-	978	gene
XCRCFBP5828_m00111070	-	76	13	35	54	72	102	43.1039	65.589	1.52165	0.652811	TonB-dependent outer membrane receptor precursor	1112786	-	2781	gene
XCRCFBP5828_m00111080	-	63	36	41	120	214	258	50.8343	167.209	3.28929	2.63072e-05	hypothetical protein	1115634	-	1185	gene
XCRCFBP5828_m00111090	-	656	422	491	594	974	1183	575.439	784.36	1.36306	0.29567	acetyl-CoA hydrolase	1116946	-	1950	gene
XCRCFBP5828_m00111100	-	658	741	555	623	881	1476	729.454	833.801	1.14305	0.673463	BlaI family transcriptional regulator	1118972	+	420	gene
XCRCFBP5828_m00111110	-	816	871	729	735	1178	1706	903.173	1014.29	1.12303	0.720507	TonB-like protein	1119378	+	1305	gene
XCRCFBP5828_m00111120	-	419	385	323	348	481	717	417.157	439.971	1.05469	0.950733	hypothetical protein	1120686	+	615	gene
XCRCFBP5828_m00111130	-	411	211	280	273	395	492	327.59	335.097	1.02292	0.995111	flavoprotein	1121292	-	558	gene
XCRCFBP5828_m00111140	modC	754	633	530	489	690	990	705.072	618.408	0.877084	0.702815	molybdate ABC importer ATP-binding component	1121898	-	615	gene
XCRCFBP5828_m00111150	modB	597	824	515	444	746	1058	726.633	627.961	0.864206	0.776534	molybdate ABC transporter permease	1122512	-	693	gene
XCRCFBP5828_m00111160	modA	763	752	613	544	923	1247	790.397	761.437	0.96336	0.985691	molybdate ABC importer periplasmic substrate-binding component	1123215	-	790	gene
XCRCFBP5828_m00111170	-	1144	926	811	633	1027	1513	1059.12	886.21	0.836739	0.629348	hydroxyacylglutathione hydrolase	1124043	-	1032	gene
XCRCFBP5828_m00111180	-	0	0	0	0	1	0	0	0.274621	NA	NA	ncRNA	1124128	+	67	gene
XCRCFBP5828_m00111190	nucS	699	594	567	477	866	932	688.95	649.088	0.942141	0.892864	endonuclease S1	1125088	-	826	gene
XCRCFBP5828_m00111200	-	8	7	13	15	22	35	10.7593	20.1782	1.87542	0.498416	ncRNA	1125993	-	74	gene
XCRCFBP5828_m00111210	ompW2	590	216	434	693	1153	1344	449.716	912.015	2.02798	0.00376137	outer membrane protein W precursor	1126068	-	746	gene
XCRCFBP5828_m00111220	ompW1	45	16	37	24	24	35	35.7864	24.7685	0.692122	0.546208	outer membrane protein W precursor	1126862	-	624	gene
XCRCFBP5828_m00111230	-	2	1	6	11	20	30	3.57414	16.7756	4.69359	0.163588	hypothetical protein	1127704	-	519	gene
XCRCFBP5828_m00111240	gapA	28919	27591	20499	18207	25192	34878	28423.8	22469	0.790497	0.287228	glyceraldehyde-3-phosphate dehydrogenase	1128718	+	1109	gene
XCRCFBP5828_m00111250	-	2513	1103	1660	1860	2153	3879	1906.8	2246.7	1.17826	0.77503	hypothetical protein	1129828	+	609	gene
XCRCFBP5828_m00111260	-	556	647	483	515	887	1320	630.639	753.967	1.19556	0.498416	hypothetical protein	1130584	+	2756	gene
XCRCFBP5828_m00111270	-	175	264	88	141	245	331	194.84	200.588	1.0295	0.980827	hypothetical carbohydrate-binding protein	1133339	+	1365	gene
XCRCFBP5828_m00111280	pgk	3873	5102	2904	2230	4236	4911	4430.2	3203.11	0.723016	0.1715	phosphoglycerate kinase	1134768	+	1409	gene
XCRCFBP5828_m00111290	-	1757	2230	1537	1135	2039	2803	2070.66	1662.32	0.802799	0.528589	phosphatase	1136173	+	648	gene
XCRCFBP5828_m00111300	pykA	14818	19540	10693	9492	14598	20721	16778.4	12652.7	0.754108	0.251179	pyruvate kinase	1136960	+	1911	gene
XCRCFBP5828_m00111310	fba	19479	16295	12721	10333	13685	20283	17775.2	12687	0.713747	0.0740374	fructose-bisphosphate aldolase	1138872	+	1087	gene
XCRCFBP5828_m00111320	-	4216	1135	1480	1865	1857	2464	2356.39	1868.43	0.792923	0.574167	hypothetical protein	1140146	-	872	gene
XCRCFBP5828_m00111330	-	8	2	9	14	10	11	7.06836	11.3585	1.60695	0.886909		1141292	-	93	gene
XCRCFBP5828_m00111340	-	346	294	325	383	753	838	360.047	555.971	1.54416	0.0694355	hypothetical protein	1141418	-	534	gene
XCRCFBP5828_m00111350	cysK	1263	1656	993	1385	2519	2471	1461.38	1836.19	1.25648	0.528803	hypothetical protein	1141953	-	1094	gene
XCRCFBP5828_m00111360	-	420	402	275	261	495	618	403.567	383.816	0.951059	0.971112	ncRNA	1142615	+	405	gene
XCRCFBP5828_m00111370	cysG	500	554	399	729	1394	1392	540.958	1004.51	1.85692	0.00324673	siroheme synthase	1143063	-	1212	gene
XCRCFBP5828_m00111380	cysB	730	794	502	663	1088	1213	749.368	852.992	1.13828	0.809178	transcriptional regulator CysB-like protein	1144416	+	1003	gene
XCRCFBP5828_m00111390	-	310	468	196	264	297	427	362.499	290.398	0.8011	0.51345	hypothetical protein	1145513	+	404	gene
XCRCFBP5828_m00111400	-	2	0	5	1	3	2	2.75011	1.69581	0.616634	0.950222		1145936	-	147	gene
XCRCFBP5828_m00111410	-	689	678	514	395	763	842	696.343	564.951	0.811311	0.518504	GAF-domain containing sensor histidine kinase	1146249	-	1282	gene
XCRCFBP5828_m00111420	-	64	118	140	72	188	180	126.004	122.022	0.968394	1	hypothetical protein	1147601	+	513	gene
XCRCFBP5828_m00111430	-	1961	1915	1804	976	1445	1431	2122.5	1137.67	0.536005	0.00242253	TonB-dependent outer membrane receptor precursor	1148260	+	2064	gene
XCRCFBP5828_m00111440	-	727	846	784	357	567	595	890.038	441.83	0.496417	3.69592e-05	hypothetical protein	1150323	+	1619	gene
XCRCFBP5828_m00111450	cysH	312	160	227	334	443	533	254.813	384.339	1.50832	0.242704	phosphoadenosine phosphosulfate reductase	1151904	-	741	gene
XCRCFBP5828_m00111460	cysI	1191	938	892	1503	1656	2412	1112.82	1639.7	1.47346	0.322111	sulfite reductase subunit beta	1152641	-	1707	gene
XCRCFBP5828_m00111470	cysJ	1318	1304	889	1812	1828	2865	1294.38	1921.47	1.48448	0.343966	Sulfite reductase [NADPH] flavoprotein alpha-component	1154471	-	1858	gene
XCRCFBP5828_m00111480	cysD	971	841	570	778	1057	1478	869.882	952.154	1.09458	0.910478	sulfate adenylyltransferase subunit 2	1156341	+	1065	gene
XCRCFBP5828_m00111490	cysNC	1894	1579	1278	1770	2064	2895	1743.84	1973.77	1.13185	0.894795	bifunctional sulfate adenylyltransferase subunit 1/adenylylsulfate kinase	1157405	+	2132	gene
XCRCFBP5828_m00111500	toxG	1794	2673	1363	894	1422	1883	2182.04	1190.12	0.545417	0.000750323	RND superfamily phytotoxin exporter periplasmic subunit	1159611	+	1121	gene
XCRCFBP5828_m00111510	toxH	3974	3766	2564	1661	2161	3404	3787.32	2059.1	0.543683	0.000152575	RND superfamily phytotoxin exporter	1160728	+	3126	gene
XCRCFBP5828_m00111520	pepN	5351	4740	4067	2485	3055	4885	5232.78	2987.78	0.570974	0.00103661	alanyl aminopeptidase	1164238	+	2688	gene
XCRCFBP5828_m00111530	-	504	655	442	184	254	506	600.497	259.374	0.431933	0.00128182	acetyltransferase	1166941	+	579	gene
XCRCFBP5828_m00111540	alsT	1419	749	976	871	1384	2025	1143.11	1199.39	1.04923	0.929827	sodium/proton-dependent alanine carrier	1167583	+	1533	gene
XCRCFBP5828_m00111550	rlmB	817	1408	731	522	870	1278	1116.34	743.56	0.666071	0.111248	23S rRNA methyltransferase	1169112	+	903	gene
XCRCFBP5828_m00111560	estB	1184	1207	968	718	1377	1866	1249.53	1095.14	0.876443	0.824501	carboxylesterase	1170017	+	1650	gene
XCRCFBP5828_m00111570	-	1298	658	875	1079	2158	2539	1027.29	1614.03	1.57115	0.0333148	alpha-glucosidase	1171801	-	2110	gene
XCRCFBP5828_m00111580	-	3867	2658	3293	3602	7622	10227	3630.49	5873.18	1.61774	0.0140698	beta-mannosidase-like glycosidase	1173990	+	3550	gene
XCRCFBP5828_m00111590	-	2699	1651	2329	2225	5107	6541	2466.47	3784.75	1.53448	0.071247	TonB-dependent outer membrane receptor precursor	1177678	+	2937	gene
XCRCFBP5828_m00111600	-	1	2	0	1	4	3	1.09154	2.1819	1.99892	0.950409	hypothetical protein	1181074	-	237	gene
XCRCFBP5828_m00111610	cel2	130	65	98	112	205	271	106.981	163.894	1.532	0.213945	cellulose 1,4-beta-cellobiosidase	1181207	+	1788	gene
XCRCFBP5828_m00111620	-	1071	732	697	373	696	935	911.558	556.34	0.610317	0.0181341	transcriptional regulator, LacI family	1183241	-	1156	gene
XCRCFBP5828_m00111630	-	4568	3941	2853	1880	2356	3437	4159.81	2217.96	0.533188	3.76482e-05	peptidase, possibly a pseudogene	1184448	-	1419	gene
XCRCFBP5828_m00111640	mscL	4487	3010	2691	2624	3228	4805	3698.27	3080.78	0.833035	0.430572	large-conductance mechanosensitive channel	1185980	-	432	gene
XCRCFBP5828_m00111650	-	15	6	12	152	345	363	12.0489	239.757	19.8986	6.91895e-23	ncRNA	1186009	+	225	gene
XCRCFBP5828_m00111660	-	9315	5393	5895	5663	7567	11193	7472.16	6987.76	0.935173	0.816445	fumarylacetoacetate hydrolase family protein	1186473	-	714	gene
XCRCFBP5828_m00111670	-	1164	571	1012	763	1750	1936	1011.29	1232.58	1.21882	0.556321	hypothetical protein	1187279	-	285	gene
XCRCFBP5828_m00111680	-	867	710	597	635	875	1125	798.351	763.316	0.956117	0.866959	quinol-binding electron-transferring protein	1187935	+	945	gene
XCRCFBP5828_m00111690	-	2067	1844	1372	1293	1824	2545	1941.05	1619.67	0.834428	0.493459	divalent anion:Na+ family symporter	1188642	-	1877	gene
XCRCFBP5828_m00111700	trmB	2500	1826	1906	1598	2424	3562	2293.9	2136.45	0.93136	0.888744	tRNA (guanine-N(7)-)-methyltransferase	1190585	-	786	gene
XCRCFBP5828_m00111710	thiG	1919	2097	1439	1320	2257	2658	2025	1774.6	0.876343	0.694241	thiazole synthase	1191516	-	795	gene
XCRCFBP5828_m00111720	thiS	319	247	226	185	375	386	290.844	267.676	0.920342	0.877202	sulfur carrier protein ThiS	1192359	-	201	gene
XCRCFBP5828_m00111730	-	9039	5554	7482	6290	10888	14627	8133.59	8907.49	1.09515	0.787819	autotransporter carboxylic ester hydrolase	1192583	+	2071	gene
XCRCFBP5828_m00111740	-	22	19	21	21	24	48	23.158	26.1706	1.13009	0.936671	protein of unknown function	1194400	-	318	gene
XCRCFBP5828_m00111750	-	178	36	90	68	223	228	106.591	139.988	1.31331	0.750506	tRNA-Gly	1194655	+	74	tRNA
XCRCFBP5828_m00111760	-	1622	1137	912	1003	1535	2193	1330.11	1335.65	1.00416	1	phage-related integrase	1194796	+	1554	gene
XCRCFBP5828_m00111770	-	5646	1766	4427	3780	6540	7693	4302.27	5120.1	1.19009	0.683677	AutoIPR: IPR016869:Uncharacterised conserved protein UCP028135, HipA-like;	1196630	+	2039	gene
XCRCFBP5828_m00111780	-	120	24	77	79	82	134	78.7606	86.3275	1.09607	1	putative rhs family protein pseudogene	1201400	+	1005	gene
XCRCFBP5828_m00111790	wapA	266	83	150	220	319	423	177.473	275.837	1.55425	0.272684	Wall-associated protein	1203328	+	2610	gene
XCRCFBP5828_m00111800	-	96	17	65	85	121	150	63.5994	103.115	1.62133	0.470566		1206589	-	825	gene
XCRCFBP5828_m00111810	-	354	146	178	207	330	405	240.935	269.215	1.11737	0.91636	hypothetical protein	1207563	-	425	gene
XCRCFBP5828_m00111820	-	65	56	44	29	66	79	60.6218	47.8522	0.789357	0.778308	hypothetical protein	1208052	+	861	gene
XCRCFBP5828_m00111830	-	32	23	9	17	20	24	22.6058	18.2008	0.80514	0.776534	hypothetical protein	1208912	+	390	gene
XCRCFBP5828_m00111840	-	30	16	25	21	30	32	26.1062	24.4348	0.935977	0.948923	hypothetical protein	1209376	+	501	gene
XCRCFBP5828_m00111850	-	0	0	0	0	0	0	0	0	NA	NA	AutoIPR: IPR002559:Transposase, IS4-like;	1209999	-	471	gene
XCRCFBP5828_m00111860	-	0	0	0	0	0	0	0	0	NA	NA	AutoIPR: IPR025161:Putative transposase IS4/IS5 family;	1210417	-	387	gene
XCRCFBP5828_m00111870	-	2072	660	1400	1571	2104	3065	1487.14	1931.35	1.2987	0.499657		1211072	+	1524	gene
XCRCFBP5828_m00111880	-	12	3	13	11	30	26	10.3879	18.6759	1.79785	0.580739	phage-related integrase	1212520	-	1449	gene
XCRCFBP5828_m00111890	-	140	35	71	89	137	143	86.5669	107.825	1.24557	0.871744	hypothetical protein	1214250	+	186	gene
XCRCFBP5828_m00111900	-	312	85	200	207	272	457	213.614	264.283	1.2372	0.69125		1214759	-	459	gene
XCRCFBP5828_m00111910	-	393	144	288	322	394	510	299.138	360.631	1.20557	0.85132		1215286	-	339	gene
XCRCFBP5828_m00111920	-	231	191	234	241	409	511	245.598	328.592	1.33792	0.358581	hypothetical protein	1215658	-	399	gene
XCRCFBP5828_m00111930	-	1806	300	824	1113	2874	3078	1017.45	1939.91	1.90663	0.121298	ncRNA	1215968	+	842	gene
XCRCFBP5828_m00111940	-	160	33	126	128	219	282	115.425	177.249	1.53563	0.34308		1216420	-	502	gene
XCRCFBP5828_m00111950	-	6	2	4	1	4	5	4.31825	2.60483	0.603215	0.901815	hypothetical protein	1217005	-	249	gene
XCRCFBP5828_m00111960	-	13	12	10	10	18	36	12.9553	17.0461	1.31577	0.813842	hypothetical protein	1217387	-	279	gene
XCRCFBP5828_m00111970	-	5	2	4	8	11	13	4.0163	9.362	2.331	0.662262	RadC family protein	1217655	+	480	gene
XCRCFBP5828_m00111980	-	396	241	312	339	695	585	348.641	466.785	1.33887	0.527088	putative secreted protein	1218202	+	707	gene
XCRCFBP5828_m00111990	-	1161	717	785	709	1191	1209	970.585	901.087	0.928396	0.776314	hypothetical protein	1218901	+	1552	gene
XCRCFBP5828_m00112000	-	1392	582	863	943	1453	1365	1020.52	1111.1	1.08875	1	AutoIPR: IPR001525:C-5 cytosine methyltransferase;	1220497	+	1675	gene
XCRCFBP5828_m00112010	-	42	76	48	54	132	89	63.2898	79.3172	1.25324	0.781663	AutoIPR: IPR018891:Abortive bacteriophage infection, resistance;	1222755	-	1770	gene
XCRCFBP5828_m00112020	-	37	33	21	31	40	38	33.2144	32.94	0.991738	0.955752	AutoIPR: IPR025534:Protein of unknown function DUF4420;	1224521	-	1017	gene
XCRCFBP5828_m00112030	-	122	73	92	78	191	151	105.148	119.407	1.13561	0.889175	AutoIPR: IPR018310:Putative endonuclease, Z1 domain;	1225521	-	2919	gene
XCRCFBP5828_m00112040	-	67	36	37	62	127	134	50.3251	91.0522	1.80928	0.165757	AutoIPR: IPR003594:ATPase-like, ATP-binding domain;	1228436	-	1494	gene
XCRCFBP5828_m00112050	-	1657	974	1031	976	1416	1879	1327.41	1224.45	0.922434	0.7831	AutoIPR: IPR014284:RNA polymerase sigma-70; IPR014288:RNA polymerase sigma-B type; IPR020683:Ankyrin repeat-containing domain;	1230455	-	2442	gene
XCRCFBP5828_m00112060	-	124	49	102	109	226	232	100.569	160.067	1.59161	0.232767	ncRNA	1232484	+	145	gene
XCRCFBP5828_m00112070	-	103	16	67	92	167	255	66.1767	141.095	2.13209	0.0498793		1233092	-	531	gene
XCRCFBP5828_m00112080	-	45	2	45	68	136	242	33.6932	119.056	3.53354	0.00616717		1233788	-	435	gene
XCRCFBP5828_m00112090	-	42	9	39	70	120	178	32.9754	102.027	3.09401	0.00891379	ncRNA	1234779	+	90	gene
XCRCFBP5828_m00112100	-	36	54	25	103	150	198	42.9201	129.312	3.01285	0.00153534	hypothetical protein	1235208	-	327	gene
XCRCFBP5828_m00112110	-	56	47	54	119	190	233	58.6435	154.882	2.64108	0.000924831	putative MobA/MobL protein	1235790	+	1596	gene
XCRCFBP5828_m00112120	-	14	7	9	87	257	131	10.854	137.344	12.6537	2.79207e-10	hypothetical protein	1237429	-	395	gene
XCRCFBP5828_m00112130	-	12	0	5	11	15	15	5.7696	12.2305	2.11981	0.752465		1238208	-	269	gene
XCRCFBP5828_m00112140	-	90	39	28	48	47	69	54.5912	49.051	0.898515	0.773728	hypothetical protein	1239098	+	219	gene
XCRCFBP5828_m00112150	-	108	67	73	75	158	179	90.3963	114.919	1.27128	0.630635	hypothetical protein	1239446	+	450	gene
XCRCFBP5828_m00112160	xrvA	5091	2169	3236	2938	5043	6084	3782.56	3990.68	1.05502	0.960106	virulence regulator	1239968	+	1137	gene
XCRCFBP5828_m00112170	-	2	0	0	1	0	2	0.603899	0.871946	1.44386	1		1240493	-	165	gene
XCRCFBP5828_m00112180	-	5	3	3	1	4	13	3.98185	4.29657	1.07904	0.983941		1240584	-	282	gene
XCRCFBP5828_m00112190	glgX2	584	226	264	329	394	513	378.882	364.408	0.9618	0.824501	isoamylase	1240904	-	2328	gene
XCRCFBP5828_m00112200	rimK	914	597	585	678	884	1410	762.78	845.364	1.10827	0.858397	ribosomal protein S6 modification protein	1243327	+	1075	gene
XCRCFBP5828_m00112210	-	1829	439	1194	1503	1910	2668	1238.09	1763.59	1.42444	0.350133	hypothetical protein	1244477	+	621	gene
XCRCFBP5828_m00112220	colR	3091	2140	2222	2549	3675	4678	2731.96	3143.01	1.15046	0.78326	two-component system response regulator receiver / transcriptional regulator	1245128	+	678	gene
XCRCFBP5828_m00112230	colS	1313	1063	930	1176	1460	1898	1215.32	1330.35	1.09465	0.960106	two-component system sensor histidine kinase	1245798	+	1386	gene
XCRCFBP5828_m00112240	coaE	870	357	559	471	678	994	643.583	607.876	0.944518	0.88856	dephospho-CoA kinase	1247638	-	650	gene
XCRCFBP5828_m00112250	pilD	3159	1739	2055	1593	2672	3806	2522.5	2253.91	0.893523	0.791677	type II secretory pathway prepilin signal peptidase	1248301	-	864	gene
XCRCFBP5828_m00112260	-	3458	2273	2170	2078	3222	4435	2872.96	2755.73	0.959196	0.926504	pilC, fimbrial assembly protein	1249171	-	1260	gene
XCRCFBP5828_m00112270	-	1697	267	1111	684	1595	1299	1094.71	1019.84	0.931612	0.904581	AutoIPR: IPR011990:Tetratricopeptide-like helical;	1250556	-	1992	gene
XCRCFBP5828_m00112280	-	1611	230	986	624	2038	1244	1000.48	1102.93	1.1024	0.991944	AutoIPR: IPR001082:Fimbrial protein pilin; IPR012902:Prepilin-type cleavage/methylation, N-terminal;	1252617	-	512	gene
XCRCFBP5828_m00112290	-	963	460	551	521	820	1257	708.895	724.939	1.02263	0.9825	AutoIPR: IPR000620:Drug/metabolite transporter;	1253332	+	427	gene
XCRCFBP5828_m00112300	-	1478	1201	924	946	1233	1703	1317.05	1123.5	0.853045	0.517045	AutoIPR: IPR001173:Glycosyl transferase, family 2;	1253763	+	795	gene
XCRCFBP5828_m00112310	-	2116	1015	1412	1383	2281	2771	1645.73	1833.37	1.11402	0.846516	AutoIPR: IPR001173:Glycosyl transferase, family 2;	1254560	+	1041	gene
XCRCFBP5828_m00112320	-	1291	862	867	757	1150	1590	1102.28	991.949	0.899905	0.774027	AutoIPR: IPR010743:Methionine biosynthesis MetW;	1255593	+	639	gene
XCRCFBP5828_m00112330	-	3461	2669	1878	1637	2582	3225	2904.87	2126.09	0.731905	0.121681	type 4 fimbrial assembly protein pilB	1256335	+	1734	gene
XCRCFBP5828_m00112340	-	3978	4469	2776	3040	5898	5867	4157.06	4225.39	1.01644	1	two-component system response regulator	1258169	-	1698	gene
XCRCFBP5828_m00112350	pilS	347	201	237	223	488	591	285.86	359.122	1.25628	0.457989	two-component system sensory histidine kinase	1260075	-	1616	gene
XCRCFBP5828_m00112360	sucC	89141	70850	60993	52302	70799	96163	81067.9	63262.4	0.780363	0.224311	succinyl-CoA synthetase subunit beta	1261846	+	1243	gene
XCRCFBP5828_m00112370	sucD	42095	42088	29356	27573	38379	53121	41927.4	34153.6	0.814589	0.37929	succinyl-CoA synthetase subunit alpha	1263113	+	1584	gene
XCRCFBP5828_m00112380	-	169	111	105	127	166	271	139.922	159.919	1.14292	0.847888	AutoIPR: IPR005119:LysR, substrate-binding;	1264157	-	495	gene
XCRCFBP5828_m00112390	-	266	167	218	242	401	466	239.824	317.328	1.32317	0.456477	AutoIPR: IPR020890:Transcription regulator HTH, HdfR;	1264651	-	444	gene
XCRCFBP5828_m00112400	-	12	28	22	18	41	62	24.1209	32.4526	1.34541	0.629781	AutoIPR: IPR001853:DSBA-like thioredoxin domain; IPR012336:Thioredoxin-like fold; IPR023169:Protein disulphide isomerase, central domain;	1265174	+	636	gene
XCRCFBP5828_m00112410	-	109	81	67	69	153	162	93.65	107.257	1.14529	0.836156	AutoIPR: IPR001279:Beta-lactamase-like; IPR006311:Twin-arginine translocation pathway, signal sequence;	1265861	+	900	gene
XCRCFBP5828_m00112420	-	31	13	31	28	55	64	27.7992	41.2104	1.48243	0.579144	AutoIPR: IPR009959:Polyketide cyclase SnoaL-like domain;	1266765	+	396	gene
XCRCFBP5828_m00112430	nadE	7108	7592	5095	4236	6555	9772	7330.52	5768.61	0.786931	0.37874	NAD synthetase	1267294	+	2533	gene
XCRCFBP5828_m00112440	-	46	18	55	40	65	90	44.6042	54.8429	1.22954	0.827007	hypothetical protein	1268995	-	987	gene
XCRCFBP5828_m00112450	-	3139	1767	2180	1718	3615	3472	2581.17	2498.37	0.967924	0.952783	outer membrane lipoprotein	1270161	-	1175	gene
XCRCFBP5828_m00112460	rluD	1142	1656	962	734	1634	1761	1411.53	1150.7	0.815211	0.640041	ribosomal large subunit pseudouridine synthase D	1271376	+	1056	gene
XCRCFBP5828_m00112470	-	753	1023	660	546	981	1309	914.541	791.374	0.865324	0.776534	hypothetical protein	1272442	+	792	gene
XCRCFBP5828_m00112480	-	138	189	119	122	202	274	167.365	168.195	1.00496	0.991944	hypothetical protein	1273254	+	507	gene
XCRCFBP5828_m00112490	-	290	250	154	146	254	266	252.367	191.56	0.759052	0.345502	hypothetical protein	1273747	+	420	gene
XCRCFBP5828_m00112500	-	223	196	142	120	194	306	205.667	171.867	0.835658	0.74343	hypothetical protein	1274797	-	1869	gene
XCRCFBP5828_m00112510	gcd	3692	2502	2060	1459	1335	2252	2986.81	1497.95	0.501522	0.0187642	quinoprotein glucose dehydrogenase	1277193	-	2475	gene
XCRCFBP5828_m00112520	otsA	2394	1220	1155	1443	1655	2053	1700.29	1536.56	0.903707	0.716006	alpha,alpha-trehalose-phosphate synthase	1280536	-	1424	gene
XCRCFBP5828_m00112530	cga	2204	1419	1199	1651	1893	2313	1740.37	1750.3	1.00571	0.942278	glucan 1,4-alpha-glucosidase	1281956	-	1779	gene
XCRCFBP5828_m00112540	otsB	834	599	450	631	977	719	681.466	703.676	1.03259	0.989413	trehalose-phosphatase	1283784	-	759	gene
XCRCFBP5828_m00112550	-	2160	1423	1555	1635	2401	3475	1881.47	2128.35	1.13121	0.765053	TonB-dependent outer membrane receptor precursor	1284925	-	2723	gene
XCRCFBP5828_m00112560	-	688	907	463	457	942	1094	764.558	695.237	0.909332	0.889817	hypothetical protein	1287693	+	547	gene
XCRCFBP5828_m00112570	-	756	792	552	495	741	979	777.892	632.781	0.813457	0.473154	hypothetical protein	1288263	+	873	gene
XCRCFBP5828_m00112580	-	1840	1598	1402	1191	1964	2579	1788.26	1619.5	0.905629	0.814802	hypothetical protein	1289220	+	1655	gene
XCRCFBP5828_m00112590	-	1129	1131	876	727	1149	1591	1163.43	978.415	0.840976	0.613281	hypothetical protein	1290871	+	1357	gene
XCRCFBP5828_m00112600	-	1629	1660	1096	1419	2151	2801	1617.68	1820.18	1.12518	0.805181	hypothetical protein	1292230	+	1636	gene
XCRCFBP5828_m00112610	gst1	136	52	60	60	104	86	87.3489	73.6875	0.843599	0.642672	glutathione transferase	1293434	-	708	gene
XCRCFBP5828_m00112620	-	51	31	33	26	93	52	41.803	48.2104	1.15328	0.926504	GIY-YIG nuclease superfamily protein	1294185	-	309	gene
XCRCFBP5828_m00112630	-	0	0	1	1	1	4	0.429242	1.5695	3.65645	0.899234		1294603	-	324	gene
XCRCFBP5828_m00112640	-	21	18	17	29	30	68	20.7443	35.6397	1.71805	0.443529	ABC transporter fragment	1294666	+	414	gene
XCRCFBP5828_m00112650	clpB	11639	15071	10606	7118	17679	29662	14016.9	14323.6	1.02189	0.898922	ATP-dependent Clp protease	1295202	+	2618	gene
XCRCFBP5828_m00112660	-	1012	1263	771	579	1279	1926	1135.14	1018.5	0.897248	0.971112	hypothetical protein	1297956	+	666	gene
XCRCFBP5828_m00112670	-	224	92	156	133	305	474	170.919	243.713	1.4259	0.350133		1298643	+	225	gene
XCRCFBP5828_m00112680	-	126	60	107	97	162	229	107.662	136.469	1.26757	0.604916	hypothetical protein	1298886	+	165	gene
XCRCFBP5828_m00112690	metY	2161	1353	1495	1998	2812	3720	1828.38	2456.02	1.34327	0.327231	O-acetylhomoserine aminocarboxypropyltransferase	1299025	+	1714	gene
XCRCFBP5828_m00112700	-	113	38	73	79	177	152	80.4571	116.223	1.44453	0.49176	ncRNA	1300637	-	63	gene
XCRCFBP5828_m00112710	-	0	0	0	0	0	0	0	0	NA	NA	ncRNA	1300871	+	19	gene
XCRCFBP5828_m00112720	-	1441	1539	1099	954	1694	1870	1514.43	1289.01	0.85115	0.594977	ncRNA	1300891	+	204	gene
XCRCFBP5828_m00112730	-	6775	5817	4900	3921	4973	8222	6445.51	4864.95	0.754782	0.214613	TonB-dependent outer membrane receptor	1301097	+	1991	gene
XCRCFBP5828_m00112740	-	1377	1286	827	693	940	1501	1278.47	886.721	0.693579	0.0884101	hypothetical protein	1303209	+	594	gene
XCRCFBP5828_m00112750	-	856	556	680	525	672	1136	769.858	660.503	0.857954	0.664376	hypothetical protein	1303799	+	615	gene
XCRCFBP5828_m00112760	cobA	1367	855	891	736	1009	1503	1132.77	925.4	0.816938	0.446216	cob(I)yrinic acid a,c-diamide adenosyltransferase	1304410	+	612	gene
XCRCFBP5828_m00112770	cobB	921	905	634	486	748	1133	907.523	663.229	0.730812	0.232938	cobyrinic acid a,c-diamide synthase	1305024	+	1299	gene
XCRCFBP5828_m00112780	cobD	206	250	163	148	166	290	230.866	173.366	0.750938	0.385901	cobalamin biosynthesis protein	1306345	+	912	gene
XCRCFBP5828_m00112790	cobC	298	397	263	158	259	407	359.604	228.138	0.634413	0.103848	threonine-phosphate decarboxylase	1307407	+	984	gene
XCRCFBP5828_m00112800	-	638	699	478	316	473	688	673.782	417.273	0.6193	0.0253177	cobyric acid synthase	1308387	+	1476	gene
XCRCFBP5828_m00112810	cobU	164	216	96	70	88	118	176.002	80.5506	0.457668	0.00177683	adenosylcobinamide kinase	1309850	+	522	gene
XCRCFBP5828_m00112820	cobT	315	473	319	270	541	697	418.779	417.196	0.996218	0.96836	nicotinate-nucleotide--dimethylbenzimidazole phosphoribosyltransferase	1310368	+	1047	gene
XCRCFBP5828_m00112830	-	224	343	223	160	283	411	298.772	236.473	0.791483	0.638287	alpha-ribazole phosphatase	1311411	+	570	gene
XCRCFBP5828_m00112840	cobS	79	170	110	70	120	181	138.185	102.661	0.742921	0.612312	cobalamin synthase	1311977	+	735	gene
XCRCFBP5828_m00112850	-	60	64	64	45	90	132	70.8552	72.8351	1.02794	0.934685	AraC family transcriptional regulator	1312750	+	960	gene
XCRCFBP5828_m00112860	-	61	55	47	51	118	172	60.3069	91.6773	1.52018	0.261201	diaminopimelate decarboxylase	1313631	-	1284	gene
XCRCFBP5828_m00112870	-	62	55	42	77	115	167	58.4627	101.47	1.73564	0.169011	siderophore biosynthesis protein	1314911	-	1770	gene
XCRCFBP5828_m00112880	-	6	12	6	15	38	54	9.12467	28.59	3.13327	0.0636355	major facilitator superfamily protein	1316658	-	1179	gene
XCRCFBP5828_m00112890	-	22	26	25	43	110	144	27.6386	79.9671	2.89332	0.00208126	siderophore biosynthesis protein	1317833	-	1803	gene
XCRCFBP5828_m00112900	-	52	56	51	106	235	311	59.7011	177.898	2.9798	2.14713e-05	siderophore biosynthesis protein	1319632	-	1335	gene
XCRCFBP5828_m00112910	fecA1	993	627	581	1792	4031	4867	796.761	2940.84	3.69099	2.24702e-11	TonB-dependent outer membrane siderophore receptor precursor	1320988	-	2186	gene
XCRCFBP5828_m00112920	-	322	510	214	683	1919	2166	390.43	1291.71	3.30843	0.00113048	HpcH/HpaI family aldolase	1323174	-	778	gene
XCRCFBP5828_m00112930	kefB2	3726	3302	2270	2873	3383	6190	3403.05	3528.04	1.03673	0.981374	glutathione-regulated potassium-efflux protein B	1324074	-	1888	gene
XCRCFBP5828_m00112940	-	92	55	53	2993	4913	6033	72.2428	3968.89	54.9382	1.27914e-60	hypothetical protein	1326782	+	1775	gene
XCRCFBP5828_m00112950	-	144	57	95	146	238	293	106.762	192.875	1.80659	0.065507	TonB-dependent outer membrane receptor precursor	1328180	-	2400	gene
XCRCFBP5828_m00112960	-	861	452	683	856	1225	1897	731.597	1121.92	1.53352	0.0611494	TonB-dependent outer membrane receptor precursor	1330886	-	2413	gene
XCRCFBP5828_m00112970	-	429	211	192	300	371	552	295.252	353.318	1.19666	0.799018	hypothetical protein	1333574	-	531	gene
XCRCFBP5828_m00112980	-	5491	3762	3592	5407	6684	9481	4685.05	6268.29	1.33793	0.397852	TonB-dependent outer membrane receptor precursor	1334131	-	2516	gene
XCRCFBP5828_m00112990	-	6108	6261	3645	3545	4456	7634	5880.7	4429.8	0.753278	0.261201	ATP-binding component of a metal import ABC transporter	1336698	+	1965	gene
XCRCFBP5828_m00113000	-	1011	600	665	501	681	1195	827.593	664.675	0.803143	0.487133	hypothetical protein	1338713	+	742	gene
XCRCFBP5828_m00113010	-	139	192	176	149	266	372	193.318	218.618	1.13087	0.7221	HTH-type transcriptional activator ampR	1339236	-	876	gene
XCRCFBP5828_m00113020	-	162	168	146	92	150	197	177.91	124.161	0.697887	0.316928	Beta-lactamase	1340207	+	896	gene
XCRCFBP5828_m00113030	-	3	8	5	3	3	11	6.2104	4.49704	0.724114	0.965348	hypothetical protein	1341190	+	120	gene
XCRCFBP5828_m00113040	xynA1	92	164	86	71	85	98	129.44	75.9464	0.586729	0.0750337	endo-1,4-beta-xylanase	1341360	+	980	gene
XCRCFBP5828_m00113050	-	129	142	177	165	310	402	170.988	244.229	1.42834	0.228641	hypothetical protein	1342427	-	2155	gene
XCRCFBP5828_m00113060	-	173	155	90	102	139	160	152.062	117.806	0.774725	0.424209	TonB-dependent outer membrane receptor	1344988	-	2491	gene
XCRCFBP5828_m00113070	ggpS	1830	1898	1022	927	1501	1680	1740.57	1183.7	0.680067	0.041855	glucosylglycerol-phosphate synthase	1347566	-	2358	gene
XCRCFBP5828_m00113080	-	873	635	738	608	1031	1313	831.076	833.79	1.00327	1	major facilitator superfamily protein	1349920	-	1272	gene
XCRCFBP5828_m00113090	-	259	177	174	138	279	270	222.771	195.679	0.878385	0.764856	hypothetical protein	1352041	+	323	gene
XCRCFBP5828_m00113100	-	305	240	256	156	325	405	296.731	244.942	0.825468	0.711407	hypothetical protein	1352360	+	648	gene
XCRCFBP5828_m00113110	-	169	81	95	83	99	160	123.786	98.2902	0.794035	0.550131	ncRNA	1352912	-	175	gene
XCRCFBP5828_m00113120	-	1446	1906	1507	1074	1961	2634	1835.96	1577.78	0.859372	0.76135	hypothetical protein	1353088	-	1004	gene
XCRCFBP5828_m00113130	aspS	13703	13094	9555	10151	14114	18869	13408.4	12424.1	0.926587	0.78834	aspartyl-tRNA synthetase	1354204	+	2133	gene
XCRCFBP5828_m00113140	-	1101	759	654	726	1038	1418	912.819	910.9	0.997898	0.975564	Acetyltransferase (GNAT) family protein	1356338	+	541	gene
XCRCFBP5828_m00113150	-	107	125	112	131	213	279	129.733	176.314	1.35906	0.405497	hypothetical protein	1357003	+	660	gene
XCRCFBP5828_m00113160	-	5842	7674	4294	3472	5445	7744	6636.8	4691.88	0.70695	0.12296	hypothetical protein	1357738	+	729	gene
XCRCFBP5828_m00113170	ruvC	4411	4677	2985	2470	3431	5376	4459.63	3188.13	0.714886	0.116622	Holliday junction resolvase	1358579	+	610	gene
XCRCFBP5828_m00113180	ruvA	2302	2858	1663	1240	2012	2709	2537.24	1682.18	0.662996	0.0467397	Holliday junction DNA helicase RuvA	1359190	+	656	gene
XCRCFBP5828_m00113190	-	3607	1828	2106	2198	2949	4033	2714.8	2649.63	0.975996	0.88856	potassium uptake protein	1359909	+	2043	gene
XCRCFBP5828_m00113200	-	938	731	566	507	683	1075	814.773	642.542	0.788615	0.376411	hypothetical protein	1361954	+	1122	gene
XCRCFBP5828_m00113210	ruvB	3312	2334	2184	2145	3387	4218	2858.97	2785.24	0.974212	0.936833	Holliday junction DNA helicase RuvB	1363115	+	1041	gene
XCRCFBP5828_m00113220	-	4931	1903	3145	3211	4261	6292	3590.17	3942.49	1.09813	0.911793	thioesterase	1364208	+	459	gene
XCRCFBP5828_m00113230	-	9249	6324	6526	5698	7491	11864	8090.64	7124.5	0.880586	0.676375	Biopolymer transport TolQ protein	1364678	+	780	gene
XCRCFBP5828_m00113240	-	3501	4713	3112	2393	3657	5322	4253.59	3204.2	0.753294	0.271612	Biopolymer transport TolR protein	1365549	+	450	gene
XCRCFBP5828_m00113250	-	3822	7402	3321	2668	4954	5527	5501.82	3727.22	0.677451	0.0665596	TolA protein	1365988	+	1151	gene
XCRCFBP5828_m00113260	tolB	14575	10530	9297	9867	12888	15847	12548.7	11320.8	0.902149	0.66441	translocation protein TolB	1367140	+	1470	gene
XCRCFBP5828_m00113270	-	13305	15846	10064	9516	17893	14641	14593.2	12282.7	0.84167	0.695013	PAL family outer membrane lipoprotein	1368667	+	519	gene
XCRCFBP5828_m00113280	-	5709	4097	4248	4703	6869	8223	5164.72	5736.97	1.1108	0.888383	hypothetical protein	1369192	+	819	gene
XCRCFBP5828_m00113290	-	3388	3924	2197	1960	2389	3799	3515.22	2339.5	0.665534	0.0424849	radical activating enzyme	1370055	+	848	gene
XCRCFBP5828_m00113300	-	1548	1736	1205	1081	1643	2391	1670.02	1442.2	0.863586	0.695079	transcriptional regulator, ExsB family	1370904	+	706	gene
XCRCFBP5828_m00113310	-	537	449	283	310	460	704	460.885	414.392	0.899124	0.814446	ncRNA	1371656	+	373	gene
XCRCFBP5828_m00113320	-	124	70	42	53	100	153	83.1054	83.6142	1.00612	1		1371656	+	76	tRNA
XCRCFBP5828_m00113330	-	3	2	5	112	390	326	3.84164	226.33	58.9149	8.40837e-25	hypothetical protein	1371690	-	381	gene
XCRCFBP5828_m00113340	-	0	1	0	94	308	205	0.394793	170.141	430.963	1.82262e-21		1372052	-	213	gene
XCRCFBP5828_m00113350	-	2	0	1	113	348	225	1.03314	193.887	187.667	2.60931e-26	hypothetical protein	1372191	-	231	gene
XCRCFBP5828_m00113360	-	0	1	0	96	306	238	0.394793	177.468	449.522	1.75634e-22	hypothetical protein	1372559	-	327	gene
XCRCFBP5828_m00113370	-	8	0	5	22	31	47	4.5618	28.3305	6.21036	0.0358654	hypothetical protein	1372809	+	339	gene
XCRCFBP5828_m00113380	-	3333	1153	1138	2625	2607	3662	1950.07	2668.99	1.36866	0.842954	signal transduction histidine kinase	1373191	+	1022	gene
XCRCFBP5828_m00113390	-	814	344	252	636	657	901	489.765	656.529	1.3405	0.845383	chemotaxis protein CheY	1374209	+	493	gene
XCRCFBP5828_m00113400	-	16	8	7	184	387	343	10.9942	261.43	23.7788	1.37222e-24	secreted lipase	1374695	-	1254	gene
XCRCFBP5828_m00113410	-	552	462	329	273	434	544	490.291	356.804	0.727739	0.205179	Voltage gated chloride channel family protein	1376518	+	1838	gene
XCRCFBP5828_m00113420	-	177	252	125	116	250	239	206.588	171.281	0.829095	0.695013	chromosome replication initiation inhibitor protein	1378390	-	929	gene
XCRCFBP5828_m00113430	-	330	209	236	233	366	484	283.456	307.481	1.08476	0.911793	L-lysine exporter family protein	1379401	+	766	gene
XCRCFBP5828_m00113440	-	7990	6426	4487	4358	9289	8321	6875.53	6267.37	0.911547	0.840908	hypothetical protein	1379859	-	1441	gene
XCRCFBP5828_m00113450	-	217	112	108	162	217	315	156.098	198.945	1.27449	0.663282	GNAT family acetyltransferase	1380208	+	426	gene
XCRCFBP5828_m00113460	-	263	118	128	128	211	254	180.941	169.131	0.93473	0.862246	putative methyl-accepting chemotaxis protein	1381544	-	2169	gene
XCRCFBP5828_m00113470	-	0	0	0	0	0	0	0	0	NA	NA	ncRNA	1383975	+	76	gene
XCRCFBP5828_m00113480	-	199	84	201	157	322	349	179.528	232.725	1.29631	0.555383	hypothetical protein	1384353	-	414	gene
XCRCFBP5828_m00113490	-	463	490	246	184	412	456	438.845	292.191	0.665819	0.133933	Ribosomal small subunit pseudouridylate synthase	1384882	+	724	gene
XCRCFBP5828_m00113500	-	336	49	131	158	164	216	177.031	161.659	0.913168	0.768737	hypothetical protein	1385716	-	435	gene
XCRCFBP5828_m00113510	-	0	1	2	1	0	2	1.25328	0.871946	0.695733	1	hypothetical protein	1386344	-	162	gene
XCRCFBP5828_m00113520	-	924	434	473	602	881	753	653.373	671.481	1.02771	0.957926	two-component system response regulator	1386924	-	513	gene
XCRCFBP5828_m00113530	-	1679	921	1146	1162	2019	1884	1362.49	1474.62	1.0823	0.973975	hypothetical protein	1387515	-	483	gene
XCRCFBP5828_m00113540	-	1589	1530	1138	1164	2140	2525	1572.31	1644.29	1.04578	0.934685	DNA helicase	1388138	-	1803	gene
XCRCFBP5828_m00113550	-	7559	4880	5233	6697	10805	13724	6455.25	8876.49	1.37508	0.202115	DNA-binding related protein	1390131	-	862	gene
XCRCFBP5828_m00113560	-	8477	10901	6642	5319	9899	15469	9714.29	8377.95	0.862436	0.853091	ATP-dependent RNA helicase	1390754	+	4271	gene
XCRCFBP5828_m00113570	-	157	53	99	86	147	212	110.825	123.815	1.11721	0.881454		1395113	+	254	gene
XCRCFBP5828_m00113580	-	580	289	581	190	321	462	538.615	271.163	0.503445	0.00117907	TonB-dependent outer membrane receptor precursor	1395277	-	2637	gene
XCRCFBP5828_m00113590	glk2	89	75	114	23	60	80	105.417	43.7219	0.414754	0.0116206	glucokinase	1398020	-	1035	gene
XCRCFBP5828_m00113600	-	288	223	254	223	479	574	284.028	353.055	1.24303	0.464285	hypothetical protein	1399398	-	1488	gene
XCRCFBP5828_m00113610	-	555	357	395	262	571	576	478.074	396.255	0.828857	0.610333	hypothetical protein	1401045	-	615	gene
XCRCFBP5828_m00113620	-	623	556	463	345	837	714	606.359	535.755	0.883561	0.864597	pyrroloquinoline quinone biosynthesis protein PqqE	1401720	-	1131	gene
XCRCFBP5828_m00113630	pqqD	219	211	112	145	227	219	197.503	173.757	0.879767	0.681822	coenzyme PQQ synthesis protein D	1402847	-	279	gene
XCRCFBP5828_m00113640	-	554	358	393	343	720	576	477.308	473.543	0.992113	0.985128	pyrroloquinoline quinone biosynthesis protein PqqC	1403122	-	753	gene
XCRCFBP5828_m00113650	-	7284	3137	4847	3728	8580	7236	5518.4	5560.34	1.0076	0.999431	pyrroloquinoline quinone biosynthesis protein PqqB	1403871	-	1093	gene
XCRCFBP5828_m00113660	relA2	3169	3956	2226	2069	3773	4532	3474.17	2923.52	0.841501	0.607434	GTP diphosphokinase	1405065	+	2317	gene
XCRCFBP5828_m00113670	-	203	148	125	119	196	272	173.38	164.777	0.95038	0.957649	hypothetical protein	1407468	+	1515	gene
XCRCFBP5828_m00113680	-	2791	2055	1945	1774	2676	3626	2488.92	2298.21	0.923379	0.825942	hypothetical protein	1409056	-	2170	gene
XCRCFBP5828_m00113690	-	7426	8616	5418	4790	7159	9392	7969.45	6102.88	0.765784	0.231499	Penicillin-binding protein 1B	1411242	+	2457	gene
XCRCFBP5828_m00113700	-	68	84	63	66	129	136	80.7374	93.8204	1.16204	0.813842	ncRNA	1413164	-	169	gene
XCRCFBP5828_m00113710	-	2601	2964	1814	1470	2412	3018	2734.18	1960.64	0.717085	0.119421	hypothetical protein	1413711	+	919	gene
XCRCFBP5828_m00113720	-	2079	2092	1481	1201	1938	2548	2089.37	1610.3	0.77071	0.29991	ATP-dependent DNA helicase	1414714	+	2055	gene
XCRCFBP5828_m00113730	-	2	2	0	3	0	2	1.39349	1.76997	1.27017	1	ncRNA	1416927	+	75	gene
XCRCFBP5828_m00113740	-	832	1460	760	568	1025	1295	1153.84	810.375	0.702327	0.180736	Glycoprotease family protein	1417165	+	754	gene
XCRCFBP5828_m00113750	-	2488	2086	1735	1388	2184	3196	2319.52	1898.85	0.818638	0.515672	ADP-ribosylglycohydrolase (fragment)	1417918	+	1343	gene
XCRCFBP5828_m00113760	-	922	758	676	536	1009	1263	867.818	784.846	0.90439	0.856216	TonB-like protein	1418846	-	1089	gene
XCRCFBP5828_m00113770	gshB	1148	921	980	707	1640	1617	1130.9	1109.77	0.981318	1	glutathione synthetase	1419931	-	954	gene
XCRCFBP5828_m00113780	-	4308	2127	1892	2218	3998	4288	2952.65	3000.61	1.01624	0.987553	type IV pilus response regulator PilG	1420934	+	587	gene
XCRCFBP5828_m00113790	-	781	634	457	443	597	864	682.285	545.569	0.79962	0.391754	type IV pilus response regulator PilH	1421538	+	363	gene
XCRCFBP5828_m00113800	-	535	413	317	277	482	723	460.662	409.634	0.889229	0.847888	Chemotaxis signal transduction protein	1421900	+	531	gene
XCRCFBP5828_m00113810	-	1463	899	993	877	1128	1909	1222.91	1107.25	0.905421	0.794666	Methyl-accepting chemotaxis protein	1422470	+	2037	gene
XCRCFBP5828_m00113820	pilL	5656	6939	4070	3428	5139	8324	6194.31	4710.74	0.760495	0.320098	hypothetical protein	1424569	+	7032	gene
XCRCFBP5828_m00113830	cheB1	458	537	364	298	489	715	506.541	419.294	0.82776	0.658851	chemotaxis-specific protein-glutamate methylesterase	1431587	+	1203	gene
XCRCFBP5828_m00113840	-	152	165	118	82	144	261	161.688	131.557	0.813651	0.812907	Chemotaxis-related protein	1432824	+	477	gene
XCRCFBP5828_m00113850	-	26	6	14	9	13	31	16.2288	14.1667	0.872932	0.964888	AutoIPR: IPR016181:Acyl-CoA N-acyltransferase;	1433590	+	591	gene
XCRCFBP5828_m00113860	-	338	359	294	215	392	415	369.987	291.948	0.789076	0.464252	virulence protein	1434422	-	1884	gene
XCRCFBP5828_m00113870	-	317	315	184	175	275	289	299.058	215.212	0.719632	0.191799	RNA polymerase ECF-type sigma factor	1436302	-	633	gene
XCRCFBP5828_m00113880	-	146	90	83	83	176	161	115.243	119.648	1.03822	1	hypothetical protein	1436962	-	1794	gene
XCRCFBP5828_m00113890	aspG	1296	2223	805	730	1180	1334	1614.49	933.929	0.578466	0.00270909	N(4)-(beta-N-acetylglucosaminyl)-L-asparaginase	1439044	+	1065	gene
XCRCFBP5828_m00113900	-	635	732	365	278	499	554	637.4	379.014	0.594625	0.0117437	Copper homeostasis protein	1440105	+	994	gene
XCRCFBP5828_m00113910	nanH	186	171	161	115	206	226	192.78	156	0.809211	0.612619	exo-alpha-sialidase	1440974	-	1079	gene
XCRCFBP5828_m00113920	-	4	9	0	4	24	1	4.76094	8.59842	1.80603	0.866959	hypothetical protein	1443276	-	216	gene
XCRCFBP5828_m00113930	bga2	330	179	280	215	425	403	290.499	298.473	1.02745	1	beta-galactosidase	1443948	-	1846	gene
XCRCFBP5828_m00113940	-	999	700	924	630	1239	1472	974.622	934.413	0.958743	0.985691	alpha-mannosidase	1446000	-	2346	gene
XCRCFBP5828_m00113950	-	977	897	889	580	1110	1305	1030.73	841.221	0.816141	0.553384	hypothetical protein	1448481	-	1518	gene
XCRCFBP5828_m00113960	bgl2	2201	2138	1933	1125	2063	2747	2338.38	1652.58	0.70672	0.151813	beta-glucosidase	1450086	-	2833	gene
XCRCFBP5828_m00113970	bmnA	4257	3768	3285	2116	3606	4887	4183.04	2973.83	0.710926	0.128156	beta-mannosidase	1452926	-	2756	gene
XCRCFBP5828_m00113980	nahA	2588	2652	2236	1564	2729	3532	2788.22	2198.6	0.78853	0.405646	beta-N-acetylhexosaminidase	1455703	-	2457	gene
XCRCFBP5828_m00113990	chiA	2011	1615	1453	952	1555	1619	1868.5	1196.86	0.640546	0.0101455	chitinase	1458309	-	1062	gene
XCRCFBP5828_m00114000	fucA1	1914	1399	1643	1036	1933	2162	1835.49	1453.21	0.791728	0.383966	alpha-L-fucosidase	1459385	-	1750	gene
XCRCFBP5828_m00114010	-	7136	3528	5416	3445	8527	7102	5872.32	5390.38	0.917931	0.904999	TonB-dependent outer membrane receptor precursor	1461273	-	3047	gene
XCRCFBP5828_m00114020	-	405	129	285	287	460	480	295.552	356.696	1.20688	0.817792	hypothetical protein	1464184	+	540	gene
XCRCFBP5828_m00114030	glk3	2069	1373	1446	1392	2443	2809	1787.47	1889.94	1.05733	0.948928	glucokinase	1464720	+	1258	gene
XCRCFBP5828_m00114040	-	1756	2620	1215	1333	1958	2714	2086.11	1710.16	0.819785	0.49263	16S ribosomal RNA methyltransferase RsmE	1465970	-	1212	gene
XCRCFBP5828_m00114050	-	2130	1746	1598	1732	2618	3734	2018.39	2286.26	1.13272	0.7413	adenosylmethionine-8-amino-7-oxononanoate aminotransferase	1467172	-	1419	gene
XCRCFBP5828_m00114060	nudE	1125	1390	778	673	1674	1438	1222.41	1065.99	0.872043	0.865388	ADP-ribose diphosphatase NudE	1468580	+	601	gene
XCRCFBP5828_m00114070	-	900	1349	788	729	1325	1497	1142.57	1007.77	0.882017	0.752465	sulfite synthesis pathway protein	1469177	+	801	gene
XCRCFBP5828_m00114080	mazG	1421	1424	936	784	1163	1495	1393.03	987.553	0.708926	0.0952832	nucleoside triphosphate pyrophosphohydrolase	1470012	+	825	gene
XCRCFBP5828_m00114090	-	128	50	72	70	113	116	89.2946	86.9932	0.974227	0.924792	hypothetical protein	1470833	+	336	gene
XCRCFBP5828_m00114100	-	703	622	494	412	721	915	669.877	576.487	0.860586	0.7027	stomatin-like membrane protein	1471495	+	990	gene
XCRCFBP5828_m00114110	-	168	189	105	108	217	254	170.414	161.799	0.949446	0.976585	hypothetical protein	1472488	+	435	gene
XCRCFBP5828_m00114120	gcvT	2580	2677	1909	1478	2364	3530	2655.31	2059.32	0.775548	0.366697	glycine cleavage system aminomethyltransferase T	1473122	+	1119	gene
XCRCFBP5828_m00114130	-	1868	1686	1292	669	2023	1602	1784.24	1194.72	0.669593	0.432491	glycine cleavage system protein H	1474380	+	835	gene
XCRCFBP5828_m00114140	-	0	0	2	1	4	1	0.858483	1.75896	2.04892	0.96368	hypothetical protein	1474742	-	543	gene
XCRCFBP5828_m00114150	-	53	67	24	29	31	42	52.7563	30.4162	0.576542	0.228404		1475326	+	201	gene
XCRCFBP5828_m00114160	-	2	0	0	0	1	4	0.603899	1.12049	1.85543	0.997976	hypothetical protein	1475375	-	297	gene
XCRCFBP5828_m00114170	-	8021	9560	4064	4221	10866	4712	7940.6	5875.74	0.739962	0.737191	hypothetical protein	1475528	+	1065	gene
XCRCFBP5828_m00114180	-	10	0	1	2	2	9	3.44874	3.35047	0.971506	0.997976		1476304	-	114	gene
XCRCFBP5828_m00114190	-	247	182	161	123	151	227	215.542	144.699	0.671328	0.141553		1477419	-	319	gene
XCRCFBP5828_m00114200	ampC1	6012	2939	4702	3981	6530	8640	4993.91	5407.87	1.08289	0.866617	beta-lactamase	1477814	-	1394	gene
XCRCFBP5828_m00114210	-	776	416	455	410	588	872	593.852	529.971	0.89243	0.747636	hypothetical protein	1479483	+	1415	gene
XCRCFBP5828_m00114220	-	197	173	155	111	188	271	194.316	158.777	0.817107	0.695304	hypothetical protein	1480954	+	460	gene
XCRCFBP5828_m00114230	-	14	3	6	2	10	14	7.98712	6.60478	0.826928	0.979903		1481639	+	240	gene
XCRCFBP5828_m00114240	fadE	2723	2217	1965	1987	2256	3574	2540.93	2267.52	0.892397	0.750506	acyl-CoA dehydrogenase	1481987	-	2475	gene
XCRCFBP5828_m00114250	-	284	217	233	285	370	535	271.437	342.713	1.26259	0.584071	hydrolase of the alpha/beta fold superfamily	1484458	-	924	gene
XCRCFBP5828_m00114260	-	456	311	351	357	816	701	411.134	532.627	1.29551	0.575322	transcriptional regulator, TetR family	1485501	+	673	gene
XCRCFBP5828_m00114270	-	6179	4101	4292	9431	13104	22919	5327.1	12679.9	2.38026	3.19515e-06	TonB-dependent outer membrane receptor precursor	1485891	-	3233	gene
XCRCFBP5828_m00114280	-	4757	3848	3821	3656	6298	9102	4595.67	5295.93	1.15237	0.591516	hypothetical protein	1489218	-	924	gene
XCRCFBP5828_m00114290	-	1853	2045	1543	1182	2650	4385	2029.18	2185.76	1.07716	0.824414	HSP33 family chaperone	1490143	-	1027	gene
XCRCFBP5828_m00114300	mtgA	496	456	312	365	529	653	463.716	447.252	0.964495	0.900616	monofunctional biosynthetic peptidoglycan transglycosylase	1491168	+	762	gene
XCRCFBP5828_m00114310	-	686	671	478	408	578	765	677.221	503.7	0.743775	0.214613	bactoprenol glucosyltransferase	1491926	+	1059	gene
XCRCFBP5828_m00114320	-	75	31	45	59	110	117	54.2007	81.4417	1.50259	0.465438	ncRNA	1492675	-	145	gene
XCRCFBP5828_m00114330	-	448	447	274	242	431	501	429.358	332.968	0.775501	0.397456	hypothetical protein	1492944	+	535	gene
XCRCFBP5828_m00114340	-	978	522	418	571	784	908	680.812	663.701	0.974867	0.827007	AsmA family membrane protein	1493382	-	1965	gene
XCRCFBP5828_m00114350	-	533	192	407	443	795	943	411.441	616.65	1.49876	0.179631	hemolysin III	1495389	-	645	gene
XCRCFBP5828_m00114360	prfC	6303	6320	4372	4948	6595	7520	6274.93	5623.07	0.896117	0.695079	peptide chain release factor 3	1496109	-	1632	gene
XCRCFBP5828_m00114370	-	73	83	62	48	132	119	81.4231	82.9672	1.01896	0.975564	metalloendopeptidase	1497829	-	1023	gene
XCRCFBP5828_m00114380	-	37	34	10	110	399	226	28.8875	206.757	7.1573	0.00013334	ncRNA	1498859	+	121	gene
XCRCFBP5828_m00114390	-	31	29	27	94	197	237	32.399	146.425	4.51944	1.97983e-07	homoserine O-acetyltransferase	1498981	+	1102	gene
XCRCFBP5828_m00114400	-	119	98	94	269	393	672	114.97	370.816	3.22532	1.06819e-07	cystathionine gamma-synthase	1500079	+	1218	gene
XCRCFBP5828_m00114410	-	56	87	42	137	200	312	69.2843	182.417	2.63287	0.00173843	hypothetical protein	1501293	+	1089	gene
XCRCFBP5828_m00114420	cpo	399	167	211	239	291	338	276.978	258.704	0.934024	0.781255	chloride peroxidase	1502649	-	1024	gene
XCRCFBP5828_m00114430	-	117	54	111	73	127	189	104.293	107.622	1.03192	0.961232	hypothetical protein	1503873	-	305	gene
XCRCFBP5828_m00114440	-	0	0	0	0	0	0	0	0	NA	NA	ncRNA	1504168	+	75	gene
XCRCFBP5828_m00114450	-	3913	3810	3167	2590	4491	5486	4045.1	3556.37	0.879181	0.720737	hypothetical protein	1504202	-	1751	gene
XCRCFBP5828_m00114460	-	79	37	43	49	73	95	56.9188	62.1383	1.0917	0.9825	hypothetical protein	1505731	+	237	gene
XCRCFBP5828_m00114470	-	30	2	6	16	36	22	12.4235	21.7228	1.74852	0.82978	ncRNA	1505973	-	68	gene
XCRCFBP5828_m00114480	-	750	501	549	624	1267	1371	659.907	918.05	1.39118	0.197199	hypothetical protein	1506042	-	570	gene
XCRCFBP5828_m00114490	-	254	144	165	206	402	470	204.37	302.284	1.4791	0.191738	cytochrome B561	1506622	-	564	gene
XCRCFBP5828_m00114500	-	216	312	153	172	501	398	254.071	298.979	1.17676	0.83344	hypothetical protein	1507182	-	678	gene
XCRCFBP5828_m00114510	-	725	496	438	514	834	1218	602.739	717.393	1.19022	0.607434	Two-component system sensor histidine kinase-response regulator hybrid protein	1507941	+	3576	gene
XCRCFBP5828_m00114520	-	268	275	166	183	335	470	260.745	273.557	1.04914	0.904999	Two-component system sensor histidine kinase-response regulator hybrid protein	1511580	+	3561	gene
XCRCFBP5828_m00114530	-	3316	3293	2136	2200	3204	4213	3218.18	2758.62	0.8572	0.56436	Two-component system sensor histidine kinase-response regulator hybrid protein	1515330	+	3938	gene
XCRCFBP5828_m00114540	-	152	191	118	76	115	166	171.952	100.81	0.586266	0.0742121	MFS family transporter	1519585	-	1428	gene
XCRCFBP5828_m00114550	-	44	30	31	32	37	68	38.4361	38.9091	1.01231	1	hypothetical protein	1521275	-	270	gene
XCRCFBP5828_m00114560	hemE	4799	4461	3157	4173	5812	8379	4565.35	5241.71	1.14815	0.739454	uroporphyrinogen decarboxylase	1521579	-	1485	gene
XCRCFBP5828_m00114570	-	879	512	610	925	1358	1751	729.385	1158.55	1.58839	0.0580383	hypothetical protein	1523076	-	252	gene
XCRCFBP5828_m00114580	aroB	1570	1806	1137	949	1855	2213	1675.11	1403.51	0.837864	0.629893	3-dehydroquinate synthase	1523785	-	1417	gene
XCRCFBP5828_m00114590	aroK	589	413	484	397	934	922	548.651	629.727	1.14777	0.753124	shikimate kinase	1525198	-	567	gene
XCRCFBP5828_m00114600	-	272	333	181	141	399	334	291.289	243.515	0.835989	0.845383	pyridoxamine 5'-phosphate oxidase	1525931	+	603	gene
XCRCFBP5828_m00114610	-	799	385	587	390	612	781	645.218	508.339	0.787856	0.369583	hypothetical protein	1526652	+	485	gene
XCRCFBP5828_m00114620	-	3766	3947	3039	1689	2681	3535	3999.86	2242.18	0.560564	0.000561595	PspA/IM30 family protein	1527149	+	774	gene
XCRCFBP5828_m00114630	-	1457	877	1166	737	1080	1652	1286.67	976.856	0.759213	0.288731	Voltage-gated ion channel superfamily protein	1527949	+	1083	gene
XCRCFBP5828_m00114640	-	943	728	656	520	655	903	853.731	604.318	0.707855	0.0845977	hypothetical protein	1529028	+	678	gene
XCRCFBP5828_m00114650	-	710	364	474	308	489	666	561.55	413.422	0.736217	0.235721	hypothetical protein	1529740	+	405	gene
XCRCFBP5828_m00114660	-	1139	954	935	451	767	993	1121.89	623.126	0.555423	0.00138348	hypothetical protein	1530157	+	576	gene
XCRCFBP5828_m00114670	-	2570	1696	1714	1023	1471	2261	2181.3	1341.43	0.61497	0.00766352	glutathionylspermidine synthase	1530734	+	1359	gene
XCRCFBP5828_m00114680	-	51	33	27	13	34	37	40.0171	22.9986	0.574718	0.387916	hypothetical protein	1532094	+	134	gene
XCRCFBP5828_m00114690	-	643	745	484	362	549	849	696.028	492.845	0.708082	0.191556	MFS family transporter	1532390	-	1630	gene
XCRCFBP5828_m00114700	-	86	122	110	73	165	225	121.349	125.67	1.03561	0.869843	transcriptional regulator, MerR family	1534058	+	456	gene
XCRCFBP5828_m00114710	-	795	657	598	355	581	852	756.116	499.124	0.660116	0.0743419	aminopeptidase	1534584	+	2003	gene
XCRCFBP5828_m00114720	-	0	0	0	0	2	0	0	0.549242	HrpGstar	1	hypothetical protein	1536583	-	252	gene
XCRCFBP5828_m00114730	-	8769	3852	5856	5697	8285	11684	6682.18	7304.04	1.09306	0.887693	TonB-dependent outer membrane receptor precursor	1537180	+	3291	gene
XCRCFBP5828_m00114740	-	536	295	472	324	578	695	480.911	451.181	0.938179	0.916908	SapC-like protein	1540562	+	947	gene
XCRCFBP5828_m00114750	-	297	185	310	197	354	450	295.781	280.831	0.949458	0.973646	hypothetical protein	1541519	+	1032	gene
XCRCFBP5828_m00114760	-	741	543	521	364	594	796	661.752	494.893	0.747852	0.279067	tryptophan halogenase	1542588	+	1497	gene
XCRCFBP5828_m00114770	-	20	6	8	9	13	12	11.8417	10.1488	0.857039	0.887915	hypothetical protein	1544160	-	291	gene
XCRCFBP5828_m00114780	-	149	43	105	78	156	153	107.037	110.218	1.02972	1	hypothetical protein	1544760	-	513	gene
XCRCFBP5828_m00114790	-	61	39	30	29	31	49	46.6931	31.8965	0.683109	0.464285	hypothetical protein	1545418	+	237	gene
XCRCFBP5828_m00114800	-	26	14	24	19	25	30	23.6796	21.7408	0.918122	0.942479	hypothetical protein	1545830	-	272	gene
XCRCFBP5828_m00114810	-	52	56	39	26	50	52	54.5502	36.4017	0.667305	0.485382	hypothetical protein	1546344	+	1032	gene
XCRCFBP5828_m00114820	-	482	409	411	35	56	93	483.428	50.7606	0.105001	2.02458e-33	Endoproteinase Arg-C (C-terminal fragment)	1547553	-	1398	gene
XCRCFBP5828_m00114830	-	144	59	78	91	170	205	100.254	130.896	1.30564	0.610333	Amino acid-polyamine-organocation superfamily protein	1549442	-	1476	gene
XCRCFBP5828_m00114840	-	777	524	511	672	1299	1436	660.829	962.136	1.45595	0.133112	transcriptional regulator, LuxR family	1550976	+	802	gene
XCRCFBP5828_m00114850	pip2	24	4	23	34	48	77	18.6985	44.7312	2.39223	0.218022	prolyl aminopeptidase	1552215	+	942	gene
XCRCFBP5828_m00114860	-	0	1	1	0	1	1	0.824035	0.486089	0.589888	1	ncRNA	1553254	-	73	gene
XCRCFBP5828_m00114870	-	6	0	4	6	6	8	3.52866	6.03353	1.70986	0.911793	hypothetical protein	1553469	-	243	gene
XCRCFBP5828_m00114880	-	2	0	4	5	5	3	2.32087	4.25256	1.83232	0.934685		1553762	-	129	gene
XCRCFBP5828_m00114890	-	4	1	7	1	15	15	4.60728	7.74034	1.68002	0.73947	hypothetical protein	1553901	-	210	gene
XCRCFBP5828_m00114900	pel1	164	50	114	22	46	47	118.193	32.4498	0.274549	5.09156e-06	pectate lyase	1554363	+	1062	gene
XCRCFBP5828_m00114910	-	1637	1249	1261	927	1516	2355	1528.66	1330.56	0.870411	0.776314	Amino acid transporter family protein	1555844	+	1534	gene
XCRCFBP5828_m00114920	-	93	112	60	69	71	164	98.0527	85.1605	0.868518	0.881954	Quinol oxidase, subunit I	1557600	+	1404	gene
XCRCFBP5828_m00114930	-	137	123	99	74	81	175	132.422	92.4779	0.69836	0.436698	Quinol oxidase, subunit II	1559003	+	1017	gene
XCRCFBP5828_m00114940	-	266	183	191	164	249	342	234.551	214.34	0.913833	0.861728	phospholipase/carboxylesterase family protein	1560295	-	795	gene
XCRCFBP5828_m00114950	mgtE2	2174	3153	1498	1317	1842	2526	2544.23	1631.37	0.641204	0.0200165	divalent cation transporter	1561188	-	1362	gene
XCRCFBP5828_m00114960	ptsI	5013	5140	4029	3132	4630	7115	5272.33	4182.39	0.793272	0.405935	PTS sugar importer enzyme I	1562693	-	1731	gene
XCRCFBP5828_m00114970	ptsH	2382	5179	1598	1293	1719	2591	3449.81	1600.56	0.463956	2.58919e-06	PTS system HPr enzyme	1564482	-	270	gene
XCRCFBP5828_m00114980	manX	4045	3176	2902	2593	3313	5077	3720.91	3147.73	0.845956	0.517611	PTS mannose importer	1564744	-	393	gene
XCRCFBP5828_m00114990	-	1590	1486	1283	946	1500	2001	1617.48	1259.84	0.778892	0.340729	hypothetical protein	1565422	-	1105	gene
XCRCFBP5828_m00115000	hprK	2407	2328	1806	1467	2302	2641	2421.08	1849.36	0.763858	0.208269	HPr kinase/phosphorylase	1566523	-	951	gene
XCRCFBP5828_m00115010	ptsN	557	553	452	348	744	683	580.524	505.006	0.869915	0.776534	PTS mannitol importer	1567470	-	459	gene
XCRCFBP5828_m00115020	-	109	69	81	74	198	117	94.9218	112.344	1.18354	0.869843	sigma-54 modulation protein	1567950	-	318	gene
XCRCFBP5828_m00115030	rpoN1	3894	4695	2792	2228	3178	4975	4227.79	2925.19	0.691897	0.0831636	RNA polymerase factor sigma-54	1568355	-	1437	gene
XCRCFBP5828_m00115040	-	4711	3530	3223	2514	3585	4946	4199.55	3159.25	0.752283	0.175784	ABC transporter ATP-binding protein	1569831	-	720	gene
XCRCFBP5828_m00115050	-	1948	737	1480	1532	1912	2500	1514.44	1741.63	1.15002	0.911793	hypothetical protein	1570550	-	537	gene
XCRCFBP5828_m00115060	-	1117	1142	758	715	1252	1182	1113.5	914.823	0.821577	0.467307	hypothetical protein	1571064	-	576	gene
XCRCFBP5828_m00115070	kdsC	598	795	578	377	782	703	742.528	532.693	0.717404	0.309451	3-deoxy-manno-octulosonate-8-phosphatase	1571636	-	549	gene
XCRCFBP5828_m00115080	kdsD	960	1628	886	766	1593	1828	1312.9	1167.98	0.889614	0.846516	arabinose-5-phosphate isomerase	1572233	-	1006	gene
XCRCFBP5828_m00115090	-	1050	983	823	752	1037	1517	1058.39	943.235	0.891194	0.745205	hypothetical protein	1573258	+	258	gene
XCRCFBP5828_m00115100	murA	4052	4874	3235	2846	4311	5999	4536.32	3730.37	0.822334	0.496717	UDP-N-acetylglucosamine 1-carboxyvinyltransferase	1573628	+	1275	gene
XCRCFBP5828_m00115110	-	1497	842	887	801	1160	1526	1165.17	1000.92	0.85903	0.557971	hypothetical protein	1574899	+	495	gene
XCRCFBP5828_m00115120	-	4942	3078	3039	2301	3577	4508	4011.87	2968.79	0.740001	0.134399	hypothetical protein	1575468	-	734	gene
XCRCFBP5828_m00115130	-	833	453	574	377	904	846	676.75	596.436	0.881324	0.827007	hypothetical protein	1576205	-	825	gene
XCRCFBP5828_m00115140	purN	264	209	214	206	288	464	254.084	269.708	1.06149	0.921568	phosphoribosylglycinamide formyltransferase	1577066	-	669	gene
XCRCFBP5828_m00115150	-	596	238	396	405	488	791	443.902	483.135	1.08838	0.948928	AutoIPR: IPR014509:Uncharacterised conserved protein UCP020606;	1577721	-	618	gene
XCRCFBP5828_m00115160	-	1086	336	711	622	856	1374	765.759	804.917	1.05114	0.964488	hypothetical protein	1578362	-	459	gene
XCRCFBP5828_m00115170	-	3893	3427	2936	2660	4552	6017	3788.7	3716.84	0.981034	1	phosphoribosylaminoimidazole synthetase	1578837	-	1072	gene
XCRCFBP5828_m00115180	-	1872	1876	1639	1520	2564	3721	2009.41	2173.5	1.08166	0.78834	hypothetical protein	1579941	+	1164	gene
XCRCFBP5828_m00115190	-	3641	2999	2459	2469	3339	4651	3338.89	3009.1	0.901229	0.706489	permease (PerM) family protein	1581101	+	1167	gene
XCRCFBP5828_m00115200	-	1193	1534	1156	941	1563	2335	1462.04	1345.53	0.920308	0.936671	hypothetical protein	1582264	+	1158	gene
XCRCFBP5828_m00115210	-	667	496	488	375	599	783	606.688	498.456	0.821603	0.536696	nucleotidyltransferase	1582926	-	770	gene
XCRCFBP5828_m00115220	-	896	843	523	488	749	1035	827.851	643.677	0.777528	0.343966	phosphotransferase family protein	1583692	-	1038	gene
XCRCFBP5828_m00115230	-	216	82	148	169	240	325	161.122	210.519	1.30658	0.609972	hypothetical protein	1584785	-	278	gene
XCRCFBP5828_m00115240	-	5528	6634	3761	3085	4798	6174	5902.61	4008.43	0.679094	0.0463903	hypothetical protein	1585064	-	1666	gene
XCRCFBP5828_m00115250	-	214769	134601	73285	90611	111164	124772	149446	97598.6	0.653069	0.11951	ComEA-related DNA uptake protein	1586846	+	400	gene
XCRCFBP5828_m00115260	-	664	223	315	424	334	783	423.745	447.683	1.05649	1	hypothetical protein	1587308	+	132	gene
XCRCFBP5828_m00115270	-	677	236	306	436	364	844	428.939	474.209	1.10554	0.991944		1587453	+	141	gene
XCRCFBP5828_m00115280	-	1293	1075	634	832	871	1544	1086.96	939.278	0.864131	0.705254	hypothetical protein	1587717	+	767	gene
XCRCFBP5828_m00115290	-	145	118	116	68	149	178	140.16	109.093	0.778341	0.645645	sulfite reductase	1588466	-	1605	gene
XCRCFBP5828_m00115300	-	126	239	113	86	193	231	180.906	140.466	0.776459	0.673463	Thiamine biosynthesis protein	1590067	-	975	gene
XCRCFBP5828_m00115310	-	81	74	42	25	121	54	71.7008	55.8737	0.779262	0.847944	hypothetical protein	1591251	-	804	gene
XCRCFBP5828_m00115320	-	27	56	29	25	96	54	42.7091	49.0082	1.14749	0.894841	hypothetical protein	1592206	-	516	gene
XCRCFBP5828_m00115330	-	53	23	43	30	81	87	43.541	54.1123	1.24279	0.741017	hypothetical protein	1592743	-	645	gene
XCRCFBP5828_m00115340	-	349	663	324	219	587	799	506.203	428.499	0.846496	0.946891	hypothetical protein	1593393	-	759	gene
XCRCFBP5828_m00115350	-	350	239	301	250	515	783	329.24	419.262	1.27342	0.407145	hydroxylase	1594144	-	687	gene
XCRCFBP5828_m00115360	fhuA2	1833	1537	1565	1408	3227	3936	1832.03	2350.75	1.28313	0.343875	TonB-dependent outer membrane catecholate siderophore receptor precursor	1594879	-	2538	gene
XCRCFBP5828_m00115370	-	902	416	591	527	846	1002	690.274	680.849	0.986345	0.948928	benzene 1,2-dioxygenase system ferredoxin component	1597475	-	396	gene
XCRCFBP5828_m00115380	-	2136	1861	1650	1235	2554	2559	2087.92	1797.06	0.860691	0.680131	Acetyltransferase (GNAT) family protein	1597867	-	619	gene
XCRCFBP5828_m00115390	csd	3875	4201	2773	2581	4132	5330	4018.87	3420.75	0.851173	0.591797	cysteine desulfurase	1598535	-	1354	gene
XCRCFBP5828_m00115400	sufD	3606	4990	3129	2968	4271	7285	4401.95	4046.11	0.919164	0.920007	ABC transporter-like protein involved in Fe-S cluster assembly	1599885	-	1263	gene
XCRCFBP5828_m00115410	sufC	5109	4390	3509	3687	4333	7579	4782.01	4448.15	0.930184	0.877202	ABC transporter-like ATPase involved in Fe-S cluster assembly	1601147	-	815	gene
XCRCFBP5828_m00115420	sufB	5365	2566	3945	4419	6231	7949	4326.36	5376.3	1.24268	0.574328	cysteine desulfurase activator complex subunit SufB	1601963	-	1571	gene
XCRCFBP5828_m00115430	sufR	875	809	853	934	1668	1754	949.737	1248.36	1.31443	0.343875	transcriptional regulator of the sufRBCDS cluster	1603549	-	618	gene
XCRCFBP5828_m00115440	-	3226	1036	1784	1813	2369	3194	2148.86	2140.06	0.995905	0.905466	hypothetical protein	1604169	+	480	gene
XCRCFBP5828_m00115450	-	1198	1046	628	634	674	1047	1044.25	691.174	0.661884	0.134399	DJ-1/PfpI family protein	1604756	+	543	gene
XCRCFBP5828_m00115460	-	1243	731	855	691	1172	1393	1030.92	926.697	0.898904	0.752442	hypothetical protein	1605071	-	938	gene
XCRCFBP5828_m00115470	-	261	140	221	154	321	427	228.942	247.598	1.08149	0.827557	hypothetical protein	1606208	-	552	gene
XCRCFBP5828_m00115480	-	27	26	27	24	37	37	30.0068	28.7615	0.958501	0.977693	hypothetical protein	1606801	-	381	gene
XCRCFBP5828_m00115490	-	666	450	441	307	849	691	568.051	517.124	0.910347	0.9202	Membrane-bound metalloendopeptidase	1607202	-	585	gene
XCRCFBP5828_m00115500	-	8337	7441	5682	5497	8034	9560	7893.96	6696.15	0.848262	0.464122	DNA-binding protein	1607935	-	468	gene
XCRCFBP5828_m00115510	-	264	419	268	207	385	458	360.17	295.527	0.82052	0.657885	pyrroline-5-carboxylate reductase	1608835	-	997	gene
XCRCFBP5828_m00115520	-	616	427	428	321	582	691	538.293	450.086	0.836136	0.607163	hypothetical protein	1609800	-	691	gene
XCRCFBP5828_m00115530	-	1910	1060	1265	1326	1844	2550	1538.2	1641.03	1.06686	0.963338	Tfp pilus assembly protein	1610738	+	1070	gene
XCRCFBP5828_m00115540	-	903	704	624	579	782	1071	818.442	701.213	0.856766	0.575571	Tfp pilus assembly protein ATPase	1611920	+	1159	gene
XCRCFBP5828_m00115550	-	1452	1122	992	805	1197	1930	1307.2	1098.31	0.840201	0.629893	hypothetical protein	1613269	+	1076	gene
XCRCFBP5828_m00115560	-	24	14	7	9	19	11	15.7786	11.585	0.734226	0.749011	hypothetical protein	1613989	-	930	gene
XCRCFBP5828_m00115570	-	94	51	48	53	79	86	69.1213	63.6789	0.921262	0.856216	hypothetical protein	1615111	-	1296	gene
XCRCFBP5828_m00115580	-	74	20	46	26	55	77	49.9853	43.0614	0.861483	0.899234	DNA-3-methyladenine glycosylase I	1616403	-	540	gene
XCRCFBP5828_m00115590	-	71	24	20	36	40	91	39.4983	46.3928	1.17455	0.921568		1616939	-	339	gene
XCRCFBP5828_m00115600	-	220	156	162	167	280	381	197.554	232.448	1.17663	0.716006	transporter-like membrane protein	1617235	-	1543	gene
XCRCFBP5828_m00115610	-	3091	3387	2301	1837	3049	3949	3258.18	2497.24	0.766453	0.286307	hypothetical protein	1618852	+	567	gene
XCRCFBP5828_m00115620	-	262	526	281	242	351	584	407.389	328.55	0.806477	0.637999	Holliday junction resolvase-like protein	1619411	+	468	gene
XCRCFBP5828_m00115630	pyrB	2188	3798	1949	1313	1970	2782	2996.68	1718.86	0.573587	0.00255136	aspartate carbamoyltransferase	1619894	+	948	gene
XCRCFBP5828_m00115640	-	2429	1708	1159	1347	1493	1784	1905.23	1392.09	0.730664	0.323531	OsmC-like protein	1621148	+	498	gene
XCRCFBP5828_m00115650	-	3674	2718	3074	2270	3647	4635	3501.9	3000.95	0.856949	0.610333	hypothetical protein	1621682	+	1347	gene
XCRCFBP5828_m00115660	-	1069	1091	666	569	1060	1408	1039.38	844.332	0.812343	0.556997	Phenazine biosynthesis PhzF family protein	1622492	-	1131	gene
XCRCFBP5828_m00115670	-	128	151	111	79	211	234	145.909	142.9	0.979379	0.985807	hypothetical protein	1623654	-	886	gene
XCRCFBP5828_m00115680	-	14141	14446	10030	8715	12451	16981	14278.3	10923.4	0.76503	0.213567	bifunctional aspartate kinase/diaminopimelate decarboxylase	1624647	+	2691	gene
XCRCFBP5828_m00115690	-	759	268	415	492	591	995	513.12	593.625	1.15689	0.83225	hypothetical protein	1627321	+	459	gene
XCRCFBP5828_m00115700	-	4729	4164	3113	2805	3755	5588	4408.07	3472.36	0.787728	0.298907	hypothetical protein	1627776	+	1356	gene
XCRCFBP5828_m00115710	murD	2873	2845	2235	1771	2609	4046	2950.04	2367.28	0.802457	0.453956	UDP-N-acetylmuramoyl-L-alanyl-D-glutamate synthetase	1629112	+	1556	gene
XCRCFBP5828_m00115720	-	621	629	413	380	475	787	613.113	467.494	0.762493	0.312201	carboxymethylenebutenolidase	1630669	+	805	gene
XCRCFBP5828_m00115730	-	1472	1545	1227	917	1926	2068	1581.11	1377.98	0.871529	0.747636	octaprenyl-diphosphate synthase	1631346	-	1377	gene
XCRCFBP5828_m00115740	-	4766	3914	2817	2848	4219	5178	4193.49	3532.39	0.842351	0.456477	ssDNA-binding protein	1632943	+	926	gene
XCRCFBP5828_m00115750	-	0	7	3	0	3	2	4.05128	1.2468	0.307754	0.763231		1633733	-	420	gene
XCRCFBP5828_m00115760	ompV	38	36	22	39	51	88	35.13	50.1262	1.42688	0.610333	outer membrane protein OmpV precursor	1634267	+	689	gene
XCRCFBP5828_m00115770	-	12	6	9	5	13	23	9.85533	10.6789	1.08356	0.971112	hypothetical protein	1635014	+	972	gene
XCRCFBP5828_m00115780	-	178	166	171	96	149	237	192.683	134.141	0.696176	0.338496	two-component system regulatory protein	1636005	+	804	gene
XCRCFBP5828_m00115790	-	144	104	122	79	124	178	136.907	107.166	0.782767	0.613281	two-component system regulatory protein	1636805	+	1377	gene
XCRCFBP5828_m00115800	-	111	54	90	60	114	131	93.467	85.9497	0.919573	0.925363	signal transduction protein	1638310	-	1485	gene
XCRCFBP5828_m00115810	-	445	370	219	199	289	292	374.445	230.467	0.61549	0.0204344	alcohol dehydrogenase	1640086	+	1022	gene
XCRCFBP5828_m00115820	-	52	2	19	33	24	69	24.6466	35.9995	1.46063	0.850066	hypothetical protein	1641245	+	189	gene
XCRCFBP5828_m00115830	-	1008	501	467	253	317	492	702.613	304.697	0.433663	4.70679e-07	xanthine dehydrogenase iron-sulfur-binding subunit	1641459	+	651	gene
XCRCFBP5828_m00115840	-	1315	942	701	364	457	660	1069.86	428.51	0.40053	3.98558e-09	xanthine dehydrogenase FAD binding subunit	1642106	+	951	gene
XCRCFBP5828_m00115850	-	4016	3559	2012	997	1355	1819	3481.33	1204.44	0.345969	7.3845e-14	xanthine dehydrogenase molybdenum binding subunit	1643058	+	2208	gene
XCRCFBP5828_m00115860	-	335	203	169	96	119	163	253.838	110.254	0.434349	4.27591e-05	xanthine dehydrogenase accessory factor XdhC	1645262	+	1008	gene
XCRCFBP5828_m00115870	-	92	88	40	40	50	90	79.6908	50.7236	0.636504	0.298907	cytidylyltransferase-like enzyme	1646947	+	630	gene
XCRCFBP5828_m00115880	-	15	4	4	8	6	16	7.82538	8.62329	1.10196	1	hypothetical protein	1648136	-	96	gene
XCRCFBP5828_m00115890	-	227	65	119	114	136	191	145.284	128.926	0.887408	0.720737	hypothetical protein	1648377	+	352	gene
XCRCFBP5828_m00115900	-	375	222	235	214	297	414	301.747	265.198	0.878877	0.71168	hypothetical protein	1648905	+	1344	gene
XCRCFBP5828_m00115910	-	100	47	59	19	37	48	74.0755	28.8426	0.389368	0.0086228	Phospholipase A1	1650410	-	1197	gene
XCRCFBP5828_m00115920	-	49	54	37	8	44	18	51.9963	19.4818	0.374677	0.305074	phospholipase accessory protein	1651643	-	765	gene
XCRCFBP5828_m00115930	-	2538	1999	1547	1482	2292	2828	2219.58	1892.9	0.852818	0.539313	haloacid dehalogenase	1652644	+	966	gene
XCRCFBP5828_m00115940	-	1944	983	1329	1340	3173	3093	1545.53	2127.12	1.3763	0.358581	hypothetical protein	1653309	-	981	gene
XCRCFBP5828_m00115950	-	6183	3603	4579	4094	11049	11514	5254.89	7307.38	1.39059	0.353115	carbon starvation protein A	1654289	-	2085	gene
XCRCFBP5828_m00115960	-	469	551	380	344	814	1104	522.257	611.461	1.1708	0.623902	hypothetical protein	1656582	+	873	gene
XCRCFBP5828_m00115970	-	178	216	153	131	294	434	204.696	231.336	1.13014	0.709829	OsmC-like protein	1657488	+	449	gene
XCRCFBP5828_m00115980	-	6	5	0	1	6	7	3.78566	3.57701	0.944883	1	ncRNA	1657982	-	75	gene
XCRCFBP5828_m00115990	-	600	331	394	477	816	1250	480.968	702.603	1.46081	0.10343	hypothetical protein	1658177	-	570	gene
XCRCFBP5828_m00116000	-	117	104	95	67	242	177	117.165	133.972	1.14345	0.856216	hypothetical protein	1658894	-	906	gene
XCRCFBP5828_m00116010	-	81	50	37	28	49	58	60.0795	38.2939	0.637386	0.34308	endonuclease V	1660143	-	711	gene
XCRCFBP5828_m00116020	gpmA	6325	5654	4598	4267	6076	7903	6115.65	5255.76	0.859395	0.548244	phosphoglyceromutase	1660939	+	769	gene
XCRCFBP5828_m00116030	-	900	658	573	615	833	1187	777.484	755.913	0.972255	0.927307	hypothetical protein	1661792	+	459	gene
XCRCFBP5828_m00116040	-	8614	6439	5534	4990	5764	9540	7518.49	5840.88	0.776869	0.358581	Metallopeptidase	1662252	+	2319	gene
XCRCFBP5828_m00116050	cls4	642	474	409	319	388	610	556.544	378.783	0.680599	0.0743419	cardiolipin synthase	1664572	+	1582	gene
XCRCFBP5828_m00116060	cheB2	50	43	38	34	66	86	48.3848	51.5776	1.06599	0.949812	chemotaxis-specific methylesterase	1666453	-	1110	gene
XCRCFBP5828_m00116070	-	4	11	4	8	15	22	7.26749	12.3637	1.70123	0.695013	hypothetical protein	1667577	-	828	gene
XCRCFBP5828_m00116080	-	19	26	9	11	46	48	19.8648	27.7221	1.39554	0.683677	two-component system response regulator	1668388	-	1284	gene
XCRCFBP5828_m00116090	-	11	19	2	4	19	24	11.681	12.0891	1.03493	0.985005	hypothetical protein	1669698	-	516	gene
XCRCFBP5828_m00116100	-	47	44	45	44	71	120	50.8784	64.6307	1.2703	0.659908	methyl-accepting chemotaxis protein	1670224	-	2136	gene
XCRCFBP5828_m00116110	cheA1	38	71	42	51	82	121	57.5326	71.0061	1.23419	0.735094	chemotaxis protein	1672431	-	2013	gene
XCRCFBP5828_m00116120	-	3	8	2	6	18	13	4.92268	10.3863	2.10989	0.632137	anti-anti-sigma factor	1674462	-	332	gene
XCRCFBP5828_m00116130	-	5995	5163	4166	4512	6386	8115	5636.73	5495.73	0.974986	0.904999	transcription-repair coupling factor (TRCF).	1675514	-	3496	gene
XCRCFBP5828_m00116140	-	2945	2062	1711	1975	2305	2753	2437.74	2101.97	0.862262	0.654859	N-acetyltransferase family protein	1679324	-	1042	gene
XCRCFBP5828_m00116150	-	2	0	2	1	0	4	1.46238	1.29488	0.88546	1	ncRNA	1679455	+	75	gene
XCRCFBP5828_m00116160	-	332	490	344	287	590	608	441.355	419.465	0.950402	0.966685	hypothetical protein	1680421	-	909	gene
XCRCFBP5828_m00116170	creB	246	195	227	196	386	529	248.702	305.876	1.22989	0.489042	DNA-binding response regulator CreB	1681474	+	780	gene
XCRCFBP5828_m00116180	-	87	52	51	71	139	156	68.6902	103.041	1.50008	0.377867	ncRNA	1681654	-	213	gene
XCRCFBP5828_m00116190	-	178	183	135	135	194	257	183.942	168.24	0.914638	0.861728	hypothetical protein	1682256	+	360	gene
XCRCFBP5828_m00116200	creC	530	586	391	341	558	738	559.216	462.414	0.826898	0.592977	sensory histidine kinase CreC	1682617	+	1449	gene
XCRCFBP5828_m00116210	-	26	16	19	169	231	329	22.323	208.893	9.35777	1.45046e-14	cysteine protease	1684193	-	813	gene
XCRCFBP5828_m00116220	creD	64	39	31	72	99	160	48.0282	93.3511	1.94367	0.10343	hypothetical protein	1685442	+	1320	gene
XCRCFBP5828_m00116230	-	22	27	14	21	30	53	23.3117	28.8756	1.23868	0.842084	hypothetical protein	1686769	+	411	gene
XCRCFBP5828_m00116240	-	9	8	7	4	17	14	8.88058	9.42515	1.06132	0.991944	hypothetical protein	1687265	+	333	gene
XCRCFBP5828_m00116250	-	311	278	288	212	571	508	327.28	359.425	1.09822	0.861728	hypothetical protein	1687632	+	597	gene
XCRCFBP5828_m00116260	-	983	1523	842	747	1497	2095	1259.51	1189.54	0.944451	1	Carbon-nitrogen hydrolase family protein	1688288	+	885	gene
XCRCFBP5828_m00116270	-	596	808	422	386	705	1052	680.095	589.39	0.866629	0.837206	hypothetical protein	1689310	+	1148	gene
XCRCFBP5828_m00116280	gltX	8405	7415	6080	5469	8276	10119	8075.07	6868.25	0.85055	0.514607	glutamyl-tRNA synthetase	1690460	+	1409	gene
XCRCFBP5828_m00116290	fur2	2103	1661	1597	1290	2040	3008	1976.25	1775.55	0.898441	0.822712	Fur family transcriptional regulator	1691882	+	804	gene
XCRCFBP5828_m00116300	-	146	125	66	82	105	152	121.764	97.7972	0.803172	0.579522	hypothetical protein	1692631	-	351	gene
XCRCFBP5828_m00116310	-	1190	738	840	869	1157	1559	1011.24	1037.61	1.02607	0.996381	transcriptional regulator, TetR family	1693037	-	818	gene
XCRCFBP5828_m00116320	-	1317	2894	987	902	2601	1514	1963.86	1439.46	0.732974	0.774664	membrane fusion subunit of an RND superfamily export system	1693942	+	1230	gene
XCRCFBP5828_m00116330	-	8289	10728	4479	4954	8800	8069	8660.78	6347.4	0.73289	0.254318	RND superfamily export protein	1695187	+	3135	gene
XCRCFBP5828_m00116340	oprN2	3634	4619	2142	2086	4002	3797	3840.27	2838.61	0.73917	0.244471	outer membrane protein of an RND superfamily export system	1698323	+	1494	gene
XCRCFBP5828_m00116350	-	1151	2168	650	645	1448	1224	1482.46	946.1	0.638195	0.261532	transcriptional regulator, TetR family	1699809	+	990	gene
XCRCFBP5828_m00116360	-	409	612	228	218	330	315	462.978	255.122	0.551045	0.0110353	aldo/keto reductase	1700800	+	987	gene
XCRCFBP5828_m00116370	-	567	454	392	342	605	771	518.704	482.749	0.930682	0.904999	transcriptional regulator, LysR family	1702532	-	924	gene
XCRCFBP5828_m00116380	-	213	167	146	126	214	271	192.915	172.652	0.894964	0.843773	RmlC-type cupin	1703599	+	488	gene
XCRCFBP5828_m00116390	-	267	133	202	108	245	237	219.835	165.893	0.754626	0.433402	AraC family transcriptional regulator	1704301	-	946	gene
XCRCFBP5828_m00116400	-	70	52	35	39	54	65	56.6892	46.0864	0.812966	0.701972	hypothetical protein	1705427	+	224	gene
XCRCFBP5828_m00116410	-	598	530	501	484	696	986	604.856	616.965	1.02002	0.996381	transcriptional regulator, LysR family	1705696	-	1043	gene
XCRCFBP5828_m00116420	araJ	68	58	58	45	77	97	68.3266	61.8637	0.905411	0.927656	MFS family sugar exporter	1706822	+	1212	gene
XCRCFBP5828_m00116430	-	14	5	1	3	9	6	6.6305	5.08743	0.767276	0.887693	hypothetical protein	1708058	+	246	gene
XCRCFBP5828_m00116440	-	4	0	2	2	7	8	2.06628	4.51211	2.18369	0.82783	hypothetical protein	1708300	+	348	gene
XCRCFBP5828_m00116450	-	52	31	46	252	373	812	47.6851	387.296	8.12195	9.52166e-14	serine endopeptidase	1708763	-	489	gene
XCRCFBP5828_m00116460	-	37	18	28	374	602	1155	30.2972	577.497	19.0611	8.68739e-27	hypothetical protein	1709322	-	662	gene
XCRCFBP5828_m00116470	-	23	7	20	1209	2076	3324	18.2932	1815.89	99.2655	2.47024e-37	serine endopeptidase	1709985	-	2173	gene
XCRCFBP5828_m00116480	-	28	8	17	571	899	1290	18.91	776.063	41.0397	8.96482e-31	ncRNA	1712204	+	356	gene
XCRCFBP5828_m00116490	-	120	115	146	105	461	349	144.304	247.549	1.71546	0.198745	TonB-dependent outer membrane receptor precursor	1712559	-	2379	gene
XCRCFBP5828_m00116500	fdhA	328	145	159	208	283	353	224.534	245.76	1.09453	0.98815	formate dehydrogenase	1715315	+	2973	gene
XCRCFBP5828_m00116510	-	21	17	14	10	23	19	19.0618	14.8243	0.777695	0.846229	hypothetical protein	1718287	+	486	gene
XCRCFBP5828_m00116520	cydA1	39	32	36	22	49	81	39.8621	40.4635	1.01509	0.952783	cytochrome d ubiquinol oxidase subunit 1	1718785	+	1374	gene
XCRCFBP5828_m00116530	cydB1	17	13	10	11	19	22	14.5579	14.8092	1.01726	1	cytochrome D ubiquinol oxidase subunit 2	1720180	+	1014	gene
XCRCFBP5828_m00116540	-	405	343	269	256	400	523	373.17	335.393	0.898767	0.803801	major facilitator superfamily (MFS) transporter	1721300	-	1232	gene
XCRCFBP5828_m00116550	-	461	283	304	295	491	638	381.415	402.213	1.05453	0.952667	transcriptional regulator, MarR family	1722528	-	432	gene
XCRCFBP5828_m00116560	-	4	0	3	4	5	4	2.49552	4.01502	1.60889	0.972725	hypothetical peptide	1723071	-	177	gene
XCRCFBP5828_m00116570	-	642	629	474	654	1033	1291	645.637	850.341	1.31706	0.363434	TonB-dependent outer membrane receptor precursor	1723312	-	2074	gene
XCRCFBP5828_m00116580	-	207	252	158	108	278	283	229.812	184.683	0.803628	0.73921	hypothetical protein	1725521	+	465	gene
XCRCFBP5828_m00116590	-	14214	5182	9404	9857	14085	18808	10374.3	12271.2	1.18285	0.739017	hypothetical protein	1725987	+	858	gene
XCRCFBP5828_m00116600	clcA1	1787	1814	1240	1038	1696	2274	1788	1412.71	0.790106	0.391754	chloride channel	1726392	-	1397	gene
XCRCFBP5828_m00116610	enpP	378	535	432	364	743	925	510.784	563.091	1.10241	0.735094	phosphodiesterase-nucleotide pyrophosphatase	1727836	-	1275	gene
XCRCFBP5828_m00116620	-	88	137	77	84	167	186	113.71	122.912	1.08092	0.906981	6-O-methylguanine DNA methyltransferase	1729565	-	540	gene
XCRCFBP5828_m00116630	-	204	278	232	203	310	438	270.934	268.905	0.992508	1	DNA methylation and regulatory protein	1730101	-	1566	gene
XCRCFBP5828_m00116640	-	1344	1655	874	924	1459	1911	1434.36	1219.67	0.850325	0.61872	hypothetical protein	1731698	+	1236	gene
XCRCFBP5828_m00116650	-	95	78	73	66	118	161	90.8137	96.0863	1.05806	0.940079	hypothetical protein	1732999	+	246	gene
XCRCFBP5828_m00116660	-	446	350	305	282	413	552	403.766	356.77	0.883605	0.735094	hypothetical protein	1733308	+	612	gene
XCRCFBP5828_m00116670	-	248	163	136	117	173	265	197.612	156.083	0.789845	0.542167	hypothetical protein	1733945	+	402	gene
XCRCFBP5828_m00116680	-	320	393	246	202	365	514	357.371	299.631	0.838432	0.7413	hypothetical protein	1734458	+	1179	gene
XCRCFBP5828_m00116690	-	338	328	229	180	256	391	329.848	233.809	0.708839	0.232767	hypothetical protein	1735645	-	474	gene
XCRCFBP5828_m00116700	-	647	924	426	350	506	827	743.007	470.996	0.633905	0.0580251	hypothetical protein	1736129	-	254	gene
XCRCFBP5828_m00116710	-	13	17	18	8	16	26	18.3632	13.4842	0.734305	0.883551	hypothetical protein	1736550	-	648	gene
XCRCFBP5828_m00116720	-	4	2	5	6	5	5	4.14359	5.12451	1.23673	1	membrane-anchored sigma factor	1737228	-	534	gene
XCRCFBP5828_m00116730	-	9432	10577	7770	6513	9457	14415	10358.9	8569.8	0.827287	0.535842	cold-shock DEAD-box protein A	1737868	+	2090	gene
XCRCFBP5828_m00116740	-	1914	2719	1257	1236	1653	2637	2190.93	1566.57	0.715023	0.150906	signal transduction protein	1739959	+	2412	gene
XCRCFBP5828_m00116750	-	1666	1673	1234	1171	1600	2201	1693.22	1430.63	0.844914	0.528589	pseudouridylate synthase	1742427	+	997	gene
XCRCFBP5828_m00116760	-	495	577	407	329	500	789	551.962	451.883	0.818685	0.621644	hypothetical protein	1744070	-	942	gene
XCRCFBP5828_m00116770	-	422	328	389	253	435	567	423.89	352.962	0.832674	0.657309	hypothetical protein	1745500	-	993	gene
XCRCFBP5828_m00116780	-	690	752	557	456	736	1019	744.317	622.356	0.836143	0.631293	ribonuclease activity regulator protein RraA	1746507	+	513	gene
XCRCFBP5828_m00116790	ampC2	1853	1914	1409	1129	1659	2371	1919.95	1463.92	0.762478	0.271253	beta-lactamase	1747020	+	1821	gene
XCRCFBP5828_m00116800	-	1651	1083	1219	939	1332	1942	1449.33	1198.09	0.826651	0.494598	Monovalent cation:proton antiporter-2 family protein	1748942	+	1518	gene
XCRCFBP5828_m00116810	-	2230	1287	1010	961	1301	1493	1614.98	1104.5	0.683911	0.0427067	ABC transporter permease and ATP-binding protein	1750520	+	2177	gene
XCRCFBP5828_m00116820	-	270	390	145	139	251	281	297.736	190.765	0.640718	0.111342		1752583	-	162	gene
XCRCFBP5828_m00116830	-	2838	2401	2063	1698	2632	3287	2690.36	2180.32	0.810419	0.39316	hypothetical protein	1752883	-	1813	gene
XCRCFBP5828_m00116840	-	68	64	65	53	112	105	73.7001	76.7592	1.04151	0.981474	Putative glutathione-dependent formaldehyde- activating, GFA protein	1754777	+	135	gene
XCRCFBP5828_m00116850	-	258	409	217	191	401	542	332.519	310.5	0.93378	0.996381	hypothetical protein	1754908	+	864	gene
XCRCFBP5828_m00116860	-	1	1	0	1	2	1	0.696743	1.20972	1.73625	1	ncRNA	1755834	+	78	gene
XCRCFBP5828_m00116870	-	1368	1206	556	542	787	633	1127.85	593.35	0.526091	0.0453306	hypothetical protein	1755840	-	386	gene
XCRCFBP5828_m00116880	-	245	213	240	186	340	471	261.087	276.488	1.05899	0.869843	hypothetical protein	1756299	-	1419	gene
XCRCFBP5828_m00116890	-	109	85	83	72	151	197	102.097	115.456	1.13084	0.803697	ArsR family transcriptional regulator	1757751	-	325	gene
XCRCFBP5828_m00116900	-	82	74	67	56	140	165	82.7338	98.4837	1.19037	0.695621	transcriptional regulator, LysR family	1758332	-	1009	gene
XCRCFBP5828_m00116910	-	277	188	239	165	255	433	260.45	235.681	0.904898	0.9202	hypothetical protein	1759409	+	974	gene
XCRCFBP5828_m00116920	-	1010	659	832	686	1308	1448	922.267	973.431	1.05548	0.928625	secreted peptidyl prolyl cis-trans isomerase, cyclophilin type	1760242	-	1125	gene
XCRCFBP5828_m00116930	-	67	18	46	39	107	107	47.082	69.5229	1.47663	0.498747	hypothetical protein	1761594	-	345	gene
XCRCFBP5828_m00116940	-	309	70	251	217	514	694	228.678	385.349	1.68512	0.140073	hypothetical protein	1762004	-	555	gene
XCRCFBP5828_m00116950	-	2470	4669	2813	1692	5574	6176	3796.56	3596.49	0.947301	0.991944	thioredoxin	1762575	-	878	gene
XCRCFBP5828_m00116960	-	1110	1758	1025	887	1605	2385	1469.18	1343.39	0.914378	0.950733	hypothetical protein	1763464	+	753	gene
XCRCFBP5828_m00116970	leuS	31850	33995	20185	20499	26698	37536	31702.3	24473.8	0.771986	0.197527	leucyl-tRNA synthetase	1764226	+	3048	gene
XCRCFBP5828_m00116980	-	2174	1929	1541	1491	2277	3014	2079.46	1932.15	0.929162	0.846995	hypothetical protein	1767275	+	730	gene
XCRCFBP5828_m00116990	holA	3574	4260	2731	2608	3698	5561	3933.25	3362.54	0.854902	0.629348	DNA polymerase III subunit delta	1768026	+	1029	gene
XCRCFBP5828_m00117000	nadD	527	411	348	359	528	792	470.764	473.677	1.00619	1	nicotinic acid mononucleotide adenylyltransferase	1769051	+	949	gene
XCRCFBP5828_m00117010	-	10702	10799	6187	6141	7921	11142	10150.6	7288.82	0.718071	0.067515	hypothetical protein	1770001	+	1006	gene
XCRCFBP5828_m00117020	-	46	21	36	24	49	66	37.633	38.1896	1.01479	0.995296	hypothetical protein	1770496	-	1536	gene
XCRCFBP5828_m00117030	-	671	454	439	441	697	1047	570.281	610.831	1.0711	0.881454	rRNA large subunit methyltransferase	1772152	+	907	gene
XCRCFBP5828_m00117040	tonB	54	52	55	46	73	114	60.4428	64.8091	1.07224	0.921186	TonB protein.	1773136	-	678	gene
XCRCFBP5828_m00117050	-	291	135	206	237	299	345	229.588	261.484	1.13892	0.94532	TonB-dependent outer membrane receptor precursor	1774251	-	3111	gene
XCRCFBP5828_m00117060	-	39	10	28	30	31	41	27.7427	30.6538	1.10493	1	hypothetical protein	1777461	-	147	gene
XCRCFBP5828_m00117070	-	1664	1103	995	1203	1419	1748	1365	1299.49	0.952012	0.849082	hypothetical protein	1777650	-	770	gene
XCRCFBP5828_m00117080	-	738	707	497	507	737	1005	715.291	642.569	0.898333	0.764818	Maf-like protein	1778510	+	573	gene
XCRCFBP5828_m00117090	-	2603	1957	1435	1446	2278	2782	2174.55	1863.16	0.856803	0.548875	ribonuclease G	1779083	+	1500	gene
XCRCFBP5828_m00117100	-	2848	4037	2639	2074	3498	5021	3586.5	2953.65	0.823547	0.607434	hypothetical protein	1780726	+	3897	gene
XCRCFBP5828_m00117110	-	180	123	103	121	218	310	147.122	179.753	1.22179	0.638287	hypothetical protein	1784635	-	773	gene
XCRCFBP5828_m00117120	-	7630	10042	5760	4972	10891	14666	8740.82	8324.76	0.9524	1	modulator of DNA gyrase TldD	1785489	+	2213	gene
XCRCFBP5828_m00117130	-	2437	1521	1382	1430	1928	2618	1929.54	1725.18	0.894086	0.646261	hypothetical protein	1787164	-	795	gene
XCRCFBP5828_m00117140	-	1602	2341	1490	1052	2251	3582	2047.5	1848.01	0.902566	0.992117	modulator of DNA gyrase; peptidase U62 protein PmbA	1787831	+	1521	gene
XCRCFBP5828_m00117150	-	659	276	423	402	584	905	489.517	532.259	1.08732	0.888744	hypothetical protein	1789479	+	589	gene
XCRCFBP5828_m00117160	-	787	477	769	147	161	222	756.038	157.164	0.207879	3.48755e-13	extracellular protease	1789940	-	1132	gene
XCRCFBP5828_m00117170	-	16	16	9	6	3	8	15.0111	5.20967	0.347055	0.233876	hypothetical protein	1791220	+	138	gene
XCRCFBP5828_m00117180	ispA	3211	4515	2509	2226	3655	5252	3829.02	3113.87	0.813228	0.546208	geranyltranstransferase	1791349	-	1051	gene
XCRCFBP5828_m00117190	-	3042	2950	2158	1883	2743	3704	3009.47	2382.05	0.791517	0.325998	exodeoxyribonuclease VII small subunit	1792400	-	257	gene
XCRCFBP5828_m00117200	-	136	342	218	172	383	480	269.659	283.914	1.05286	0.862246	cell cycle protein mesJ-like protein.	1792695	-	1308	gene
XCRCFBP5828_m00117210	-	1089	1235	764	789	1821	1537	1144.33	1179.38	1.03063	0.980794	hypothetical protein	1794078	-	1821	gene
XCRCFBP5828_m00117220	-	1336	1053	940	1023	1713	2049	1222.61	1363.06	1.11488	0.827007	Glutamate/aspartate:cation symporter family protein	1795909	+	1356	gene
XCRCFBP5828_m00117230	-	587	542	513	448	717	1082	611.423	626.868	1.02526	0.940505	hypothetical protein	1797272	+	827	gene
XCRCFBP5828_m00117240	-	122	72	65	84	106	189	93.1637	106.794	1.14631	0.868935	hypothetical protein	1798112	-	761	gene
XCRCFBP5828_m00117250	-	987	547	649	672	980	1321	792.554	850.213	1.07275	0.948928	hypothetical protein	1799148	+	808	gene
XCRCFBP5828_m00117260	-	643	919	810	603	1446	1348	904.654	952.914	1.05335	0.904007	outer membrane lipoprotein	1800152	-	753	gene
XCRCFBP5828_m00117270	nlpC	361	145	276	247	507	584	284.72	373.636	1.31229	0.430093	lipoprotein	1801014	-	549	gene
XCRCFBP5828_m00117280	-	11849	9450	7380	7451	10187	14548	10476.4	9219.58	0.880033	0.632137	FKBP-type peptidylprolyl isomerase	1801586	+	558	gene
XCRCFBP5828_m00117290	-	3226	3427	2213	2151	2806	4586	3276.96	2706.2	0.825827	0.498416	hypothetical protein	1802234	+	1245	gene
XCRCFBP5828_m00117300	dadA1	2305	2167	1563	1386	1970	2752	2222.42	1745.29	0.785313	0.309362	D-amino-acid dehydrogenase	1803482	+	1251	gene
XCRCFBP5828_m00117310	-	3206	2831	1616	1701	2254	2925	2779.36	2001.31	0.720059	0.0663743	glutathione reductase	1804729	+	1371	gene
XCRCFBP5828_m00117320	-	1335	1371	793	730	1278	1652	1284.75	1028.09	0.800222	0.452203	6-O-methylguanine DNA methyltransferase	1806110	+	591	gene
XCRCFBP5828_m00117330	-	1636	864	988	1087	1416	2078	1259.18	1316.37	1.04542	1	Rhomboid family membrane protein	1806742	+	731	gene
XCRCFBP5828_m00117340	-	6916	7251	5297	9525	13802	17319	7224.62	11729.6	1.62355	0.0245382	Metallopeptidase	1807639	-	2028	gene
XCRCFBP5828_m00117350	-	223	102	139	7079	14210	11158	167.268	9440.47	56.4391	6.53187e-51	Metallopeptidase	1809687	-	2366	gene
XCRCFBP5828_m00117360	-	7033	6610	4999	3241	4166	5645	6878.97	3793.05	0.551398	8.65704e-05	Metallopeptidase	1812183	-	2284	gene
XCRCFBP5828_m00117370	-	2185	1225	1748	1358	2270	2586	1893.7	1780	0.939962	0.852056	TonB-dependent outer membrane receptor precursor	1814697	-	3163	gene
XCRCFBP5828_m00117380	-	0	0	0	0	1	0	0	0.274621	NA	NA	ncRNA	1814708	+	75	gene
XCRCFBP5828_m00117390	-	151	124	132	116	225	209	151.209	158.072	1.04539	0.98815	TonB-dependent outer membrane receptor precursor	1818198	-	2991	gene
XCRCFBP5828_m00117400	-	3155	2811	2130	1979	3080	4305	2976.7	2644.79	0.888499	0.747503	ATP-binding protein	1821402	+	959	gene
XCRCFBP5828_m00117410	dcd	3342	2061	2321	2519	3562	4566	2819.05	3074.82	1.09073	0.930841	deoxycytidine triphosphate deaminase	1822456	+	1047	gene
XCRCFBP5828_m00117420	-	35	36	36	39	71	91	40.2335	56.2531	1.39817	0.568896	hypothetical protein	1823052	-	186	gene
XCRCFBP5828_m00117430	-	1496	666	894	1146	1710	2172	1098.39	1443.48	1.31417	0.4201	hypothetical protein	1823258	-	565	gene
XCRCFBP5828_m00117440	-	324	513	267	884	1549	2030	414.968	1251.59	3.01612	3.92925e-07	hypothetical protein	1823776	-	438	gene
XCRCFBP5828_m00117450	-	1364	887	853	4207	6585	8730	1128.18	5543.48	4.91363	9.67465e-18	dienelactone hydrolase	1824210	-	715	gene
XCRCFBP5828_m00117460	-	338	135	219	25205	37991	46640	249.36	31613.3	126.778	2.15427e-60	leucine-rich repeat protein	1824926	-	1778	gene
XCRCFBP5828_m00117470	-	348	96	226	396	560	780	239.987	496.541	2.06903	0.0110353	ncRNA	1825691	+	582	gene
XCRCFBP5828_m00117480	rimO	4149	4533	2781	4472	6347	8930	4236.11	5639.4	1.33127	0.284652	ribosomal protein S12 methylthiotransferase	1826705	+	2450	gene
XCRCFBP5828_m00117490	greB	257	196	153	195	249	363	220.655	232.701	1.05459	0.995215	transcription elongation factor GreB	1829023	-	520	gene
XCRCFBP5828_m00117500	-	342	280	237	343	475	718	315.539	436.289	1.38268	0.29878	rhomboid family membrane protein	1829625	+	1479	gene
XCRCFBP5828_m00117510	-	81	60	47	108	178	208	68.3199	141.361	2.06911	0.0304573	hypothetical protein	1831137	-	1281	gene
XCRCFBP5828_m00117520	-	561	414	473	560	884	1120	535.869	731.055	1.36424	0.284721	nucleoside diphosphate pyrophosphatase	1832519	+	787	gene
XCRCFBP5828_m00117530	-	2	1	1	3	6	10	1.42793	5.10943	3.5782	0.640137	ncRNA	1833329	+	75	gene
XCRCFBP5828_m00117540	-	86	26	66	60	68	125	64.5622	72.0483	1.11595	0.950222	hypothetical protein	1833587	-	530	gene
XCRCFBP5828_m00117550	-	874	974	812	723	1183	1659	996.977	1000.34	1.00337	0.9825	hypothetical protein	1834210	-	1532	gene
XCRCFBP5828_m00117560	-	8176	4492	6070	5502	7438	11576	6847.65	6961.04	1.01656	1	lytic murein transglycosylase	1835964	+	2278	gene
XCRCFBP5828_m00117570	-	571	513	378	377	557	756	537.196	482.111	0.897458	0.77608	hypothetical protein	1837645	-	1257	gene
XCRCFBP5828_m00117580	psd	1054	952	780	722	1126	1508	1028.91	952.302	0.925548	0.861728	phosphatidylserine decarboxylase	1838919	-	871	gene
XCRCFBP5828_m00117590	-	263	204	261	231	458	469	271.983	328.676	1.20845	0.629893	SCO1/SenC family protein	1839786	-	663	gene
XCRCFBP5828_m00117600	-	5319	3301	3519	3536	4569	7141	4419.78	4352.54	0.984785	0.957649	N5-glutamine S-adenosyl-L-methionine-dependent methyltransferase	1840501	+	943	gene
XCRCFBP5828_m00117610	-	3276	2306	2243	1984	2678	4192	2862.37	2512.74	0.877855	0.682095	hypothetical protein	1841433	+	489	gene
XCRCFBP5828_m00117620	-	7753	5810	4842	4897	6360	10029	6713.15	6066.2	0.90363	0.742123	chorismate synthase	1841911	+	1104	gene
XCRCFBP5828_m00117630	-	2233	1621	1731	1504	2428	3354	2057.23	2051.35	0.997144	1	gluconate 2-dehydrogenase	1843007	+	1059	gene
XCRCFBP5828_m00117640	-	3802	3239	2513	2568	3777	4986	3505.43	3244.68	0.925615	0.807127	aspartate-semialdehyde dehydrogenase	1844150	+	1280	gene
XCRCFBP5828_m00117650	-	211	84	127	156	236	298	151.388	197.874	1.30707	0.6049	ncRNA	1844218	-	334	gene
XCRCFBP5828_m00117660	-	10	3	8	3	19	17	7.63781	10.1598	1.3302	0.869065		1845001	-	672	gene
XCRCFBP5828_m00117670	-	2096	1766	1550	1615	2862	3684	1995.42	2290.16	1.14771	0.66765	Piccolo protein	1845542	+	2240	gene
XCRCFBP5828_m00117680	-	577	266	421	344	592	750	459.951	475.636	1.0341	0.980794	hypothetical protein	1847778	+	381	gene
XCRCFBP5828_m00117690	truA	1749	901	866	1001	1330	1890	1255.54	1214.38	0.967216	0.870481	tRNA pseudouridine synthase A	1848198	+	774	gene
XCRCFBP5828_m00117700	-	1278	729	723	743	839	1318	984.038	842.737	0.856407	0.604276	N-(5'-phosphoribosyl)anthranilate isomerase	1848968	+	824	gene
XCRCFBP5828_m00117710	trpI	160	137	158	144	307	387	170.219	230.804	1.35593	0.301785	transcriptional regulator, LysR family	1849887	-	1168	gene
XCRCFBP5828_m00117720	-	1471	1007	1062	1053	1704	2136	1297.58	1392.46	1.07312	0.91592	tryptophan synthase subunit beta	1850866	+	1247	gene
XCRCFBP5828_m00117730	-	308	292	244	232	367	502	313.015	311.113	0.993924	1	hypothetical protein	1852109	+	519	gene
XCRCFBP5828_m00117740	trpA	435	506	317	289	616	806	467.183	469.374	1.00469	0.942278	tryptophan synthase subunit alpha	1852624	+	995	gene
XCRCFBP5828_m00117750	accD	11741	11668	8214	7398	10656	14980	11677.4	9415.93	0.806336	0.37869	acetyl-CoA carboxylase subunit beta	1853620	+	925	gene
XCRCFBP5828_m00117760	glmM	10288	9508	7624	6764	10045	14901	10132.7	8946.76	0.88296	0.735094	phosphoglucosamine mutase	1854541	+	1350	gene
XCRCFBP5828_m00117770	-	6009	2938	3766	4034	5173	7172	4590.84	4748.57	1.03436	0.993472	2OG-Fe(II) oxygenase	1856005	+	939	gene
XCRCFBP5828_m00117780	-	1794	1670	1174	1321	1676	2445	1704.93	1570.45	0.92112	0.774664	hypothetical protein	1856968	+	870	gene
XCRCFBP5828_m00117790	-	713	528	513	535	796	996	643.942	669.441	1.0396	0.997976	guanylate cyclase	1857834	+	2364	gene
XCRCFBP5828_m00117800	-	376	321	222	196	352	388	335.553	266.722	0.794873	0.464252	hypothetical protein	1860194	+	876	gene
XCRCFBP5828_m00117810	-	99	55	60	54	87	115	77.3611	72.4574	0.936612	0.934726	hypothetical protein	1861069	+	426	gene
XCRCFBP5828_m00117820	-	41	3	18	22	72	48	21.2907	39.8014	1.86943	0.612455	hypothetical protein	1861570	-	1410	gene
XCRCFBP5828_m00117830	-	189	237	180	161	307	385	227.898	238.014	1.04439	0.910243	short-chain dehydrogenase	1863034	-	851	gene
XCRCFBP5828_m00117840	tpiA	7063	4880	4757	4451	6530	9548	6101.16	5810.92	0.952427	0.913428	triosephosphate isomerase	1863946	+	772	gene
XCRCFBP5828_m00117850	secG	2439	2843	2316	2251	3398	5574	2852.98	3122.61	1.09451	0.737191	preprotein translocase subunit SecG	1864751	+	489	gene
XCRCFBP5828_m00117860	-	1526	603	990	894	1132	1896	1123.78	1113.23	0.990607	0.978141	tRNA-Leu	1865289	+	85	tRNA
XCRCFBP5828_m00117870	-	6975	2241	4453	3916	5100	8277	4902.24	4909.21	1.00142	0.991944	NADH dehydrogenase subunit A	1865434	+	402	gene
XCRCFBP5828_m00117880	-	7026	6896	5000	4303	7077	9391	6990.2	5861.48	0.838528	0.564708	NADH dehydrogenase subunit B	1865826	+	555	gene
XCRCFBP5828_m00117890	-	11022	9978	8453	7286	10138	13839	10895.7	8982.1	0.82437	0.420584	NADH dehydrogenase subunit C	1866417	+	753	gene
XCRCFBP5828_m00117900	-	37438	22641	25364	22698	29421	42178	31130.2	27190.6	0.873447	0.570195	NADH dehydrogenase subunit D	1867166	+	1308	gene
XCRCFBP5828_m00117910	-	14340	9970	9108	9418	12440	15076	12175.6	10833.2	0.889745	0.616029	NADH dehydrogenase subunit E	1868470	+	528	gene
XCRCFBP5828_m00117920	-	37643	24082	24748	22988	29049	41988	31496.6	27178.4	0.862901	0.514906	NADH-ubiquinone oxidoreductase NQO1 subunit	1869001	+	1335	gene
XCRCFBP5828_m00117930	-	57192	58463	40536	34838	45764	69913	57749.6	42994.7	0.744502	0.154859	NADH dehydrogenase subunit G	1870332	+	2235	gene
XCRCFBP5828_m00117940	-	14390	7150	9658	8936	11231	16727	11313.4	10633.8	0.93993	0.803801	NADH dehydrogenase subunit H	1872563	+	1092	gene
XCRCFBP5828_m00117950	-	5879	5016	4054	4377	5632	7183	5495.59	5030.96	0.915454	0.720737	NADH dehydrogenase subunit I	1873655	+	492	gene
XCRCFBP5828_m00117960	-	9126	5959	6070	5473	6913	10378	7713.66	6550.5	0.849208	0.49006	NADH dehydrogenase subunit J	1874154	+	660	gene
XCRCFBP5828_m00117970	-	3769	1183	2626	2139	2700	4485	2732.28	2650.34	0.970013	0.936671	NADH dehydrogenase subunit K	1874810	+	306	gene
XCRCFBP5828_m00117980	-	23734	11378	17084	14682	20306	27975	18991.6	18084.6	0.952244	0.854513	NADH dehydrogenase subunit L	1875123	+	2175	gene
XCRCFBP5828_m00117990	-	12236	7114	8900	7815	11235	14490	10323.5	9658.55	0.935592	0.805181	NADH dehydrogenase subunit M	1877318	+	1503	gene
XCRCFBP5828_m00118000	-	22308	13274	14849	12087	17297	24095	18350.2	15272.6	0.832287	0.448245	NADH dehydrogenase subunit N	1878857	+	1661	gene
XCRCFBP5828_m00118010	-	556	183	329	335	552	663	381.352	442.213	1.15959	0.827007	tRNA-Met	1880519	+	77	tRNA
XCRCFBP5828_m00118020	-	20565	9445	12505	11503	11071	19599	15306.1	12349.9	0.806859	0.564535	hypothetical protein	1880597	+	788	gene
XCRCFBP5828_m00118030	nusA	66122	83738	37461	33239	36707	58727	69104.5	37424	0.541557	0.0119659	transcription elongation factor NusA	1881389	+	1512	gene
XCRCFBP5828_m00118040	infB	104328	107969	67641	58786	67029	112087	103162	68505.9	0.664064	0.0917005	translation initiation factor IF-2	1882996	+	2709	gene
XCRCFBP5828_m00118050	rbfA	5441	6307	3913	2973	3335	5743	5812.49	3465.23	0.596169	0.0304282	ribosome-binding factor A	1885820	+	393	gene
XCRCFBP5828_m00118060	truB	10533	8535	7499	5862	7036	13566	9768.88	7433.1	0.760896	0.459177	tRNA pseudouridine synthase B	1886187	+	1086	gene
XCRCFBP5828_m00118070	rpsO	31170	7282	19750	21097	23829	39817	20764.2	24436.7	1.17687	0.871844	30S ribosomal protein S15	1887274	+	493	gene
XCRCFBP5828_m00118080	-	103729	94210	59934	68026	77480	118830	94240.6	76950.8	0.816535	0.490371	polynucleotide phosphorylase	1887768	+	2158	gene
XCRCFBP5828_m00118090	-	2510	1418	1373	1457	1938	2778	1907.06	1773.88	0.930166	0.780589	hypothetical protein	1890017	+	1220	gene
XCRCFBP5828_m00118100	-	447	337	240	263	356	572	371.035	336.814	0.90777	0.824501	hypothetical protein	1890628	-	1083	gene
XCRCFBP5828_m00118110	-	829	702	695	524	1121	1250	825.784	807.466	0.977818	1	hypothetical protein	1891752	-	873	gene
XCRCFBP5828_m00118120	-	115	134	122	85	240	237	139.994	154.193	1.10142	0.831724	hypothetical protein	1892633	-	285	gene
XCRCFBP5828_m00118130	-	2349	3373	2008	1710	2960	3989	2902.83	2424.23	0.835125	0.632137	phosphoribosylaminoimidazole carboxylase catalytic subunit	1892952	+	513	gene
XCRCFBP5828_m00118140	-	6838	6205	4374	3682	5218	8339	6391.93	4849.66	0.758716	0.249342	phosphoribosylaminoimidazole carboxylase ATPase subunit	1893461	+	1710	gene
XCRCFBP5828_m00118150	sod4	223	134	182	151	318	310	198.359	220.685	1.11255	0.862246	hypothetical protein	1894818	-	652	gene
XCRCFBP5828_m00118160	-	1638	593	1130	1257	1655	2626	1213.75	1574.22	1.29699	0.453956	hypothetical protein	1895414	+	444	gene
XCRCFBP5828_m00118170	-	730	709	665	586	943	1506	785.777	840.558	1.06972	0.813483	secreted short-chain dehydrogenase	1895854	+	741	gene
XCRCFBP5828_m00118180	-	901	547	600	636	893	1234	745.554	791.759	1.06197	0.970351	MarC transporter family protein	1896591	+	871	gene
XCRCFBP5828_m00118190	-	17943	8632	13859	8446	10502	17730	14774.6	10425.7	0.705653	0.117036	TonB-dependent outer membrane receptor precursor	1897838	+	3361	gene
XCRCFBP5828_m00118200	-	6072	4061	3674	5124	7505	10174	5013.73	6513.23	1.29908	0.377455	hypothetical protein	1901294	+	1668	gene
XCRCFBP5828_m00118210	-	346	51	225	262	376	569	221.188	341.223	1.54268	0.252969	AutoIPR: IPR016824:Tfp pilus assembly protein FimT;	1902963	+	525	gene
XCRCFBP5828_m00118220	-	229	96	122	146	237	313	159.414	196.83	1.23471	0.695079	AutoIPR: IPR013362:Pilus modification type IV, PilV;	1903484	+	480	gene
XCRCFBP5828_m00118230	-	439	153	282	288	414	598	314.005	369.466	1.17662	0.781663		1903960	+	1257	gene
XCRCFBP5828_m00118240	-	2373	591	1559	1142	1614	2688	1619.04	1524.43	0.941568	0.931343	AutoIPR: IPR008707:PilC beta-propeller domain; IPR011047:Quinonprotein alcohol dehydrogenase-like; IPR011658:PA14;	1905695	+	5028	gene
XCRCFBP5828_m00118250	-	68	18	53	44	60	76	50.3887	52.3053	1.03804	1	AutoIPR: IPR000983:Bacterial general secretion pathway protein G; IPR012902:Prepilin-type cleavage/methylation, N-terminal;	1910728	+	432	gene
XCRCFBP5828_m00118260	-	995	166	696	688	944	1358	664.728	855.335	1.28674	0.580691	tRNA-Asn	1911219	+	77	tRNA
XCRCFBP5828_m00118270	-	994	166	694	684	943	1356	663.567	852.841	1.28524	0.580691	ncRNA	1911222	+	74	gene
XCRCFBP5828_m00118280	-	11177	6185	6295	7625	8787	13228	8518.76	8634.1	1.01354	0.965348	excinuclease ABC subunit B	1911297	+	2825	gene
XCRCFBP5828_m00118290	-	17	3	7	5	9	17	9.32221	8.31159	0.89159	0.97999	type IV pilus assembly protein FimT	1911336	-	552	gene
XCRCFBP5828_m00118300	-	1592	379	896	1062	1888	2280	1014.93	1477.48	1.45574	0.205616	ncRNA	1914123	+	473	gene
XCRCFBP5828_m00118310	-	320	60	204	204	478	456	207.877	319.296	1.53599	0.343966	tRNA-Val	1914145	+	75	tRNA
XCRCFBP5828_m00118320	-	984	655	597	726	896	1356	811.965	858.792	1.05767	0.991225	hypothetical protein	1914597	+	261	gene
XCRCFBP5828_m00118330	virD4	1156	290	753	1042	1095	1931	786.763	1176.92	1.49591	0.506643	type IV secretion system coupling protein VirD4	1914891	+	1893	gene
XCRCFBP5828_m00118340	-	373	100	286	395	530	758	274.87	483.201	1.75793	0.080058	hypothetical protein	1916785	+	539	gene
XCRCFBP5828_m00118350	ptlE	563	256	400	516	932	866	442.761	670.767	1.51496	0.192153	VirB8-like type IV secretion system protein PtlE	1917438	+	1023	gene
XCRCFBP5828_m00118360	ptlF	1264	213	773	910	1090	1533	797.559	1032.12	1.29409	0.729056	VirB9-like type IV secretion system protein PtlF	1918457	+	768	gene
XCRCFBP5828_m00118370	virB10	2459	1595	1578	1903	2399	3237	2049.53	2197.8	1.07234	0.989276	type IV secretion system channel component VirB4	1919221	+	1170	gene
XCRCFBP5828_m00118380	virB11	2823	1333	1601	1960	2260	3671	2065.88	2277	1.1022	0.942278	type IV secretion system energizing component VirB11	1920387	+	1059	gene
XCRCFBP5828_m00118390	virB1	1001	532	600	753	964	1334	769.827	884.938	1.14953	0.847888	type IV secretion system lytic murein transglycosylase component VirB1	1921496	+	840	gene
XCRCFBP5828_m00118400	-	882	227	656	690	905	1396	637.52	853.558	1.33887	0.453956	hypothetical protein	1922394	+	414	gene
XCRCFBP5828_m00118410	ptlB	737	276	503	482	704	1030	547.408	627.568	1.14644	0.798615	VirB3-like type IV secretion system outer membrane component PtlB	1922800	+	312	gene
XCRCFBP5828_m00118420	virB4	3417	1390	2096	2395	2832	4429	2480.21	2789.7	1.12478	0.905245	type IV secretion system energizing component VirB4	1923213	+	2454	gene
XCRCFBP5828_m00118430	-	1504	830	854	842	854	1466	1148.38	922.605	0.803395	0.531539	hypothetical protein	1925659	+	831	gene
XCRCFBP5828_m00118440	virB6_1	2140	1019	1164	1263	1689	2476	1548.1	1554.53	1.00415	0.971112	VirB6-like membrane protein	1926590	+	1062	gene
XCRCFBP5828_m00118450	-	1190	200	694	665	863	1506	736.172	854.06	1.16014	0.762643	AutoIPR: IPR025240:Domain of unknown function DUF4189;	1927675	+	492	gene
XCRCFBP5828_m00118460	-	2345	549	1362	1552	2163	2726	1509.44	1867.33	1.2371	0.715045		1928260	+	1437	gene
XCRCFBP5828_m00118470	-	1948	1557	1137	1223	1844	2194	1690.94	1519.5	0.898614	0.681421	carboxpeptidase	1929698	+	758	gene
XCRCFBP5828_m00118480	-	706	212	404	435	670	819	470.286	552.508	1.17483	0.823451	VirB6 protein	1930495	+	1086	gene
XCRCFBP5828_m00118490	-	234	13	132	135	189	242	132.448	163.695	1.23592	0.85132	AutoIPR: IPR025240:Domain of unknown function DUF4189;	1931567	+	546	gene
XCRCFBP5828_m00118500	-	33	15	16	21	48	35	22.7541	30.0124	1.31899	0.855256		1932228	+	276	gene
XCRCFBP5828_m00118510	-	105	18	44	48	106	106	57.6976	73.0779	1.26657	0.821366	AutoIPR: IPR025240:Domain of unknown function DUF4189;	1932490	+	528	gene
XCRCFBP5828_m00118520	-	240	56	146	157	254	320	157.246	207.918	1.32225	0.622813		1933049	+	600	gene
XCRCFBP5828_m00118530	-	310	88	206	233	346	412	216.77	286.763	1.32289	0.632137	AutoIPR: IPR023346:Lysozyme-like domain;	1933684	+	729	gene
XCRCFBP5828_m00118540	-	809	712	550	798	1430	1744	761.453	1119.82	1.47063	0.102324	IS1479 transposase	1934465	+	981	gene
XCRCFBP5828_m00118550	-	8	2	8	6	12	24	6.63912	11.0647	1.6666	0.721864	AutoIPR: IPR007688:Conjugal transfer, TrbL/VirB6;	1935715	+	249	gene
XCRCFBP5828_m00118560	-	92	11	68	80	142	174	61.3105	111.712	1.82208	0.253764	AutoIPR: IPR007688:Conjugal transfer, TrbL/VirB6;	1935960	+	708	gene
XCRCFBP5828_m00118570	-	41	17	29	32	53	63	31.5394	42.2457	1.33946	0.760978	AutoIPR: IPR025240:Domain of unknown function DUF4189;	1936784	+	381	gene
XCRCFBP5828_m00118580	-	88	12	39	66	101	137	48.0495	86.3425	1.79695	0.360653		1937336	+	771	gene
XCRCFBP5828_m00118590	-	177	81	76	139	213	286	118.046	181.387	1.53658	0.277238	hypothetical protein	1938177	+	1368	gene
XCRCFBP5828_m00118600	aglA1	52	24	29	23	44	70	37.6244	37.2133	0.989073	1	alpha-glucosidase	1940120	+	1617	gene
XCRCFBP5828_m00118610	-	0	0	0	0	0	0	0	0	NA	NA	ncRNA	1941826	+	75	gene
XCRCFBP5828_m00118620	-	56	55	73	98	197	176	69.9574	135.322	1.93434	0.0453306	TonB-dependent outer membrane maltodextrin receptor precursor	1942667	-	2835	gene
XCRCFBP5828_m00118630	-	79	46	43	56	75	100	60.4719	66.888	1.1061	0.978374	hypothetical protein	1945752	-	2079	gene
XCRCFBP5828_m00118640	-	298	368	259	240	551	641	346.439	394.63	1.1391	0.666829	carbohydrate metabolism enzyme	1947944	+	2322	gene
XCRCFBP5828_m00118650	suc	109	82	86	88	184	204	102.2	133.183	1.30315	0.546208	Sucrose/maltose H+ symporter	1950262	+	1479	gene
XCRCFBP5828_m00118660	cgt	245	143	204	171	370	392	217.998	261.286	1.19857	0.648875	cyclomaltodextrin glucanotransferase	1951740	+	1674	gene
XCRCFBP5828_m00118670	-	945	853	754	648	993	1465	945.749	873.458	0.923562	0.889817	transcriptional regulator, LacI family	1953420	-	1322	gene
XCRCFBP5828_m00118680	thrS	16098	12042	10511	10389	14665	19629	14126.6	12843	0.909132	0.723239	threonyl-tRNA synthetase	1955057	+	1905	gene
XCRCFBP5828_m00118690	infC	49056	28364	27962	31478	35057	52759	38012.8	34918.2	0.91859	0.778394	translation initiation factor IF-3	1957109	+	655	gene
XCRCFBP5828_m00118700	rpmI	32951	11510	18107	20555	24236	36572	22265.9	23618.9	1.06077	1	50S ribosomal protein L35	1957765	+	226	gene
XCRCFBP5828_m00118710	rplT	26049	21337	16356	20075	22821	36261	23309.9	22949	0.984521	0.948928	50S ribosomal protein L20	1958001	+	617	gene
XCRCFBP5828_m00118720	pheS	8352	7717	5291	6039	7309	12123	7839.62	7282.4	0.928923	0.846848	phenylalanyl-tRNA synthetase subunit alpha	1958619	+	1051	gene
XCRCFBP5828_m00118730	pheT	17217	19176	10362	10978	15280	21994	17217	13776.5	0.800166	0.347258	phenylalanyl-tRNA synthetase subunit beta	1959781	+	2376	gene
XCRCFBP5828_m00118740	ihfA	2823	2972	1317	1471	1996	2603	2591.04	1759.09	0.678912	0.0369803	integration host factor subunit alpha	1962177	+	300	gene
XCRCFBP5828_m00118750	-	1826	862	912	1075	1194	1890	1283.14	1210.26	0.9432	0.824501	transcriptional regulator, MerR family	1962457	+	357	gene
XCRCFBP5828_m00118760	-	144	45	104	110	112	190	105.888	120.328	1.13637	0.963338	tRNA-Pro	1962874	+	77	tRNA
XCRCFBP5828_m00118770	gumB	8138	4175	3816	4279	3625	6787	5743.51	4352.05	0.757733	0.457989	outer membrane xanthan exporter	1962952	+	1167	gene
XCRCFBP5828_m00118780	gumC	11580	5610	5666	6447	5084	8404	8143.45	6068.12	0.745154	0.457989	xanthan chain-length determinant	1964115	+	1637	gene
XCRCFBP5828_m00118790	gumD	11064	7036	5362	5760	4882	8590	8420.13	5743.51	0.682117	0.295005	UDPphosphate glucosylphosphate transferase	1965753	+	1484	gene
XCRCFBP5828_m00118800	gumE	3524	1197	1823	1740	1540	2910	2319.15	1819.57	0.784585	0.596219	xanthan polymerase	1967319	+	1299	gene
XCRCFBP5828_m00118810	gumF	2159	791	1071	1001	1039	1656	1423.91	1084.98	0.761974	0.418335	acetyltransferase	1968614	+	1095	gene
XCRCFBP5828_m00118820	gumG	1000	276	481	438	485	674	617.378	472.387	0.765151	0.397529	acetyltransferase	1969705	+	1071	gene
XCRCFBP5828_m00118830	gumH	4592	2233	2246	1680	1798	2698	3232.2	1818.65	0.562665	0.0140698	mannosyltransferase	1970843	+	1143	gene
XCRCFBP5828_m00118840	gumI	2132	1200	1119	876	1020	1589	1597.83	1009.47	0.631775	0.0233783	mannosyltransferase	1971982	+	1050	gene
XCRCFBP5828_m00118850	gumJ	2561	1201	1251	1066	1079	1845	1784.42	1165.12	0.65294	0.128238	xanthan repeating unit exporter	1973028	+	1500	gene
XCRCFBP5828_m00118860	gumK	3988	1097	2185	2035	2224	3260	2575.16	2213.88	0.859707	0.648414	glucuronosyltransferase	1974592	+	1203	gene
XCRCFBP5828_m00118870	gumL	3697	2242	1881	1846	2048	3057	2808.84	2037.75	0.72548	0.219397	pyruvyltransferase	1975836	+	795	gene
XCRCFBP5828_m00118880	gumM	2024	1586	1155	870	1229	1722	1733.06	1092.3	0.630269	0.00981526	glucosyltransferase	1976638	+	792	gene
XCRCFBP5828_m00118890	-	309	436	273	210	316	463	382.615	278.982	0.729145	0.320546	hypothetical protein	1977464	+	498	gene
XCRCFBP5828_m00118900	gumN	608	526	323	277	454	534	529.892	361.978	0.683116	0.0868994	hypothetical protein	1978018	+	1026	gene
XCRCFBP5828_m00118910	gumO	780	909	658	534	815	1256	876.829	729.191	0.831623	0.635748	3-oxoacyl-ACP synthase	1979107	+	1302	gene
XCRCFBP5828_m00118920	gumP	376	322	270	205	313	493	356.552	282.257	0.79163	0.538899	hypothetical protein	1980408	+	849	gene
XCRCFBP5828_m00118930	-	459	206	277	261	382	475	338.822	322.544	0.951957	0.861747	NAD(P)H-dependent oxidoreductase	1981253	+	960	gene
XCRCFBP5828_m00118940	ugcG	323	284	202	152	255	348	296.358	211.869	0.714909	0.276843	ceramide glucosyltransferase	1982203	+	1149	gene
XCRCFBP5828_m00118950	-	84	84	68	41	87	115	87.7148	66.6202	0.759509	0.689534	hypothetical protein	1983341	+	603	gene
XCRCFBP5828_m00118960	-	407	527	378	344	605	941	493.203	519.596	1.05351	0.827104	ncRNA	1983808	-	348	gene
XCRCFBP5828_m00118970	-	209	156	170	122	153	214	197.666	142.05	0.718638	0.272684	glycosyltransferase	1983928	+	1257	gene
XCRCFBP5828_m00118980	dxs	6807	6080	4707	3734	5254	7064	6476.15	4613.27	0.712348	0.0728147	1-deoxy-D-xylulose-5-phosphate synthase	1985143	-	2419	gene
XCRCFBP5828_m00118990	-	2483	2973	1631	1997	3384	4110	2623.55	2695.12	1.02728	0.98731	HNH endonuclease family protein	1987575	-	1434	gene
XCRCFBP5828_m00119000	-	644	207	446	465	864	1084	467.62	675.294	1.44411	0.210555	ncRNA	1989010	+	358	gene
XCRCFBP5828_m00119010	fadE2	1656	1260	1483	1292	1860	2478	1634.03	1614.93	0.988311	0.97515	acyl-CoA dehydrogenase	1989010	-	1863	gene
XCRCFBP5828_m00119020	-	80	119	106	90	167	143	116.636	116.513	0.998942	1	hypothetical protein	1990910	-	498	gene
XCRCFBP5828_m00119030	-	45	47	34	36	69	76	46.7372	51.1848	1.09516	0.942278	lipocalin	1991466	-	540	gene
XCRCFBP5828_m00119040	-	1459	199	952	819	1291	1858	927.746	1115.18	1.20203	0.648867	ncRNA	1992158	+	452	gene
XCRCFBP5828_m00119050	-	207	28	113	108	192	262	122.062	156.625	1.28316	0.664376	tRNA-Phe	1992182	+	76	tRNA
XCRCFBP5828_m00119060	-	293	219	165	217	245	414	245.756	252.265	1.02649	1	AutoIPR: IPR005151:Interphotoreceptor retinol-binding;	1992637	-	1464	gene
XCRCFBP5828_m00119070	-	76	73	65	64	150	133	79.6688	98.0551	1.23078	0.714786	AutoIPR: IPR020890:Transcription regulator HTH, HdfR;	1994530	-	932	gene
XCRCFBP5828_m00119080	-	313	415	196	185	382	470	342.481	287.362	0.83906	0.752442	AutoIPR: IPR001395:Aldo/keto reductase; IPR023210:NADP-dependent oxidoreductase domain;	1995547	+	880	gene
XCRCFBP5828_m00119090	-	376	399	300	272	377	506	399.828	332.666	0.832022	0.570433	hypothetical protein	1996637	+	222	gene
XCRCFBP5828_m00119100	-	1379	1055	1044	904	1195	1866	1281.02	1128.68	0.881074	0.705254	AutoIPR: IPR000994:Peptidase M24, structural domain; IPR001714:Peptidase M24, methionine aminopeptidase;	1996855	+	959	gene
XCRCFBP5828_m00119110	-	16	21	21	14	31	29	22.1359	20.932	0.945611	1		1997890	-	528	gene
XCRCFBP5828_m00119120	-	11	6	15	10	24	37	12.1288	18.9053	1.55871	0.629893	AutoIPR: IPR019883:Lactoylglutathione lyase; IPR025870:Glyoxalase-like domain;	1998414	-	537	gene
XCRCFBP5828_m00119130	-	232	275	193	114	231	322	261.464	182.717	0.698823	0.338496	hypothetical protein	1999044	+	927	gene
XCRCFBP5828_m00119140	-	1421	634	551	709	716	997	915.882	725.811	0.792472	0.524206	nucleotide excision repair endonuclease	1999992	-	958	gene
XCRCFBP5828_m00119150	-	722	261	428	382	583	793	504.764	499.32	0.989215	0.972673		2001161	+	169	gene
XCRCFBP5828_m00119160	-	4404	4038	2646	2335	3242	4948	4059.73	2985.1	0.735295	0.151813	histidine kinase/response regulator hybrid protein	2001220	+	2961	gene
XCRCFBP5828_m00119170	-	17	4	17	10	18	7	14.0094	10.9136	0.779016	0.813483	hypothetical protein	2004335	-	264	gene
XCRCFBP5828_m00119180	-	251	164	157	143	205	327	207.926	189.656	0.912129	0.876682	hypothetical protein	2004808	+	626	gene
XCRCFBP5828_m00119190	-	15	5	8	6	15	12	9.93714	9.35099	0.941014	0.985691	hypothetical protein	2005572	-	672	gene
XCRCFBP5828_m00119200	-	0	0	0	3	2	2	0	2.31921	HrpGstar	0.69106	AutoIPR: IPR000390:Small multidrug resistance protein family;	2006480	+	159	gene
XCRCFBP5828_m00119210	-	1	2	0	0	2	6	1.09154	1.81805	1.66558	0.955752	AutoIPR: IPR000390:Small multidrug resistance protein family;	2006569	+	243	gene
XCRCFBP5828_m00119220	-	2346	1852	1270	1155	1478	2193	1984.67	1388.25	0.699485	0.0578907	histidine kinase	2007036	+	1644	gene
XCRCFBP5828_m00119230	-	67	36	39	36	33	73	51.1836	40.664	0.794474	0.713155	hypothetical protein	2008809	+	471	gene
XCRCFBP5828_m00119240	-	120	84	77	74	140	145	102.448	102.337	0.99891	0.996381	hypothetical protein	2009368	-	330	gene
XCRCFBP5828_m00119250	-	146	147	98	139	260	256	144.185	187.95	1.30353	0.569392	A/G-specific adenine glycosylase	2009850	-	1074	gene
XCRCFBP5828_m00119260	-	2219	3388	1770	1503	2609	3312	2767.34	2091.73	0.755862	0.29991	cell division protein FtsY	2011150	-	1906	gene
XCRCFBP5828_m00119270	-	392	283	288	267	500	512	353.712	365.468	1.03323	0.996381	AraC family transcriptional regulator	2013181	-	753	gene
XCRCFBP5828_m00119280	-	16	19	19	12	33	26	20.4879	19.9488	0.973688	1	hypothetical protein	2014059	+	939	gene
XCRCFBP5828_m00119290	-	24	26	23	22	50	62	27.384	36.7203	1.34094	0.682694	FAD-dependent oxidoreductase	2014997	+	1230	gene
XCRCFBP5828_m00119300	-	4	1	4	4	5	4	3.31956	4.01502	1.2095	1	hypothetical protein	2016223	+	246	gene
XCRCFBP5828_m00119310	-	21	35	6	14	22	23	22.7342	17.1916	0.7562	0.774664	oxidoreductase	2016461	+	1314	gene
XCRCFBP5828_m00119320	dapA2	113	126	65	75	126	198	111.765	110.149	0.985538	1	dihydrodipicolinate synthase	2017771	+	909	gene
XCRCFBP5828_m00119330	aldH	156	156	141	120	179	306	169.215	167.748	0.991328	0.991437	aldehyde dehydrogenase	2018865	+	1596	gene
XCRCFBP5828_m00119340	-	143	167	114	121	168	232	158.043	149.527	0.946118	0.934726	proline dipeptidase	2020457	+	1200	gene
XCRCFBP5828_m00119350	-	1	3	0	0	1	2	1.48633	0.697556	0.469314	0.965348		2021653	+	378	gene
XCRCFBP5828_m00119360	-	6	3	4	2	4	5	4.71304	3.05384	0.647956	0.895981		2022027	+	426	gene
XCRCFBP5828_m00119370	-	253	174	176	197	286	346	220.634	240.165	1.08852	0.958799	hypothetical protein	2022449	+	1827	gene
XCRCFBP5828_m00119380	-	200	144	143	152	208	307	178.622	190.291	1.06533	0.962679	hypothetical protein	2024224	+	1905	gene
XCRCFBP5828_m00119390	-	58	41	31	32	66	107	47.0061	55.1204	1.17262	0.806387	Amino acid-polyamine-organocation superfamily protein	2026193	+	1587	gene
XCRCFBP5828_m00119400	-	133	93	96	102	167	233	118.082	140.933	1.19351	0.73921	peptidase	2027769	+	2337	gene
XCRCFBP5828_m00119410	-	79	87	72	74	133	182	89.1064	108.239	1.21471	0.682174	hypothetical protein	2030105	+	1632	gene
XCRCFBP5828_m00119420	-	1	3	0	0	4	8	1.48633	2.79022	1.87726	0.878266	hypothetical protein	2031884	+	297	gene
XCRCFBP5828_m00119430	-	32	38	36	25	42	66	40.1172	36.7162	0.915223	0.991944	hypothetical protein	2032236	-	1095	gene
XCRCFBP5828_m00119440	-	5	0	3	7	9	14	2.79747	8.57521	3.06534	0.564708	hypothetical protein	2033311	-	453	gene
XCRCFBP5828_m00119450	-	20	30	12	20	32	47	23.0337	27.7071	1.20289	0.876179	hypothetical protein	2034027	+	2357	gene
XCRCFBP5828_m00119460	-	166	108	115	3143	4878	6363	142.124	4096.41	28.8228	1.44339e-49	peptidase	2036496	+	2559	gene
XCRCFBP5828_m00119470	avrXccA2	101	38	59	1881	3111	3517	70.8243	2442.67	34.4891	1.0418e-39	hypothetical protein	2039137	+	2097	gene
XCRCFBP5828_m00119480	-	0	0	0	0	0	0	0	0	NA	NA	AutoIPR: IPR002559:Transposase, IS4-like;	2041366	-	471	gene
XCRCFBP5828_m00119490	-	0	0	0	0	0	0	0	0	NA	NA	AutoIPR: IPR025161:Putative transposase IS4/IS5 family;	2041784	-	387	gene
XCRCFBP5828_m00119500	-	13	5	17	13	22	54	13.1964	23.298	1.76548	0.452117	TonB-dependent outer membrane receptor precursor	2042454	+	2901	gene
XCRCFBP5828_m00119510	-	253	166	170	228	401	530	214.9	324.575	1.51036	0.143478	hypothetical protein	2045505	+	2376	gene
XCRCFBP5828_m00119520	-	767	732	577	436	1250	1614	768.256	880.354	1.14591	0.745205	hypothetical protein	2047132	-	1802	gene
XCRCFBP5828_m00119530	-	15521	20576	14678	10858	28541	41075	19110.2	21399.3	1.11978	0.743588	heat shock protein 90	2048972	-	1959	gene
XCRCFBP5828_m00119540	-	426	620	517	466	936	1457	595.32	774.393	1.3008	0.338496	methyltransferase	2050961	+	801	gene
XCRCFBP5828_m00119550	coaD	1491	883	1148	1047	1739	2249	1291.58	1423.27	1.10196	0.828958	phosphopantetheine adenylyltransferase	2051758	+	507	gene
XCRCFBP5828_m00119560	-	11084	7205	8249	7938	12391	18719	9732.11	10925.5	1.12263	0.716006	hypothetical protein	2052315	+	498	gene
XCRCFBP5828_m00119570	-	123	152	153	127	231	328	162.822	189.823	1.16583	0.655672		2052871	+	153	gene
XCRCFBP5828_m00119580	-	619	354	353	469	662	929	478.186	588.839	1.2314	0.62826	ferredoxin	2053014	+	285	gene
XCRCFBP5828_m00119590	ggt2	4346	3815	2871	2528	4030	5055	4050.76	3310.79	0.817325	0.42527	gamma-glutamyltranspeptidase	2053295	+	2038	gene
XCRCFBP5828_m00119600	-	3429	2083	2141	2140	3809	4882	2776.75	3039.3	1.09455	0.827007	cellulose 1,4-beta-cellobiosidase	2055334	+	1943	gene
XCRCFBP5828_m00119610	upp	1366	1242	1048	787	1588	1803	1352.64	1170.75	0.865526	0.723239	uracil phosphoribosyltransferase	2057339	-	833	gene
XCRCFBP5828_m00119620	-	188	126	150	180	239	382	170.897	227.237	1.32967	0.457989	TonB-dependent outer membrane receptor precursor	2058223	+	2567	gene
XCRCFBP5828_m00119630	phy	835	907	620	629	1037	1440	876.335	871.723	0.994737	1	phytase	2060789	+	1119	gene
XCRCFBP5828_m00119640	-	563	556	565	1357	2625	3332	632.024	2034.8	3.21949	5.07588e-11	phosphoesterase	2061904	+	1550	gene
XCRCFBP5828_m00119650	-	77	39	51	666	954	1329	60.5384	842.07	13.9097	1.42821e-29	hypothetical protein	2063455	+	867	gene
XCRCFBP5828_m00119660	argD	3685	3069	2966	2655	5315	6318	3597.44	3987.79	1.10851	0.735094	acetylornithine aminotransferase	2063918	-	2030	gene
XCRCFBP5828_m00119670	-	306	266	232	237	445	562	296.996	347.467	1.16994	0.673015	transcriptional regulator, AsnC family	2066040	+	552	gene
XCRCFBP5828_m00119680	queA	1274	1272	1171	1101	1853	2620	1389.5	1557.28	1.12075	0.701612	S-adenosylmethionine--tRNA ribosyltransferase-isomerase	2066755	+	1106	gene
XCRCFBP5828_m00119690	tgt	2725	2729	2114	1842	3132	4183	2807.62	2571.76	0.915993	0.868977	queuine tRNA-ribosyltransferase	2067930	+	1146	gene
XCRCFBP5828_m00119700	yajC	9482	8092	6875	7551	10064	15024	9008.79	9331.36	1.03581	0.988138	preprotein translocase subunit YajC	2069208	+	590	gene
XCRCFBP5828_m00119710	secD	26520	26859	17285	17895	22710	35277	26030.9	21731.6	0.83484	0.464285	preprotein translocase subunit SecD	2069799	+	1939	gene
XCRCFBP5828_m00119720	secF	12455	10619	7912	8343	11254	16765	11349.3	10381.9	0.914768	0.776534	preprotein translocase subunit SecF	2071846	+	1981	gene
XCRCFBP5828_m00119730	-	1388	495	921	1117	1728	2550	1009.86	1515.33	1.50054	0.111822	hypothetical protein	2073828	+	1445	gene
XCRCFBP5828_m00119740	-	0	1	1	4	2	3	0.824035	2.97969	3.61597	0.83566		2074597	-	178	gene
XCRCFBP5828_m00119750	-	10	2	5	6	20	15	5.95529	11.3585	1.9073	0.706489		2074981	-	213	gene
XCRCFBP5828_m00119760	-	4	7	0	3	6	4	3.97135	3.84063	0.967084	1		2075153	-	93	gene
XCRCFBP5828_m00119770	-	85	26	109	151	267	296	82.7177	203.719	2.46282	0.0165193	AutoIPR: IPR025285:Domain of unknown function DUF4145;	2075343	+	702	gene
XCRCFBP5828_m00119780	-	543	115	370	282	487	799	368.179	429.324	1.16607	0.650575		2076139	+	2120	gene
XCRCFBP5828_m00119790	rpfN	45	25	27	24	95	56	35.0471	48.7075	1.38977	0.747503	hypothetical protein	2078434	-	1278	gene
XCRCFBP5828_m00119800	-	408	248	280	303	547	883	341.292	472.994	1.38589	0.194326	ncRNA	2078518	+	573	gene
XCRCFBP5828_m00119810	fruA	69	57	76	58	173	145	75.9601	104.215	1.37197	0.546208	PTS fructose porter	2079883	-	1740	gene
XCRCFBP5828_m00119820	fruK	26	8	29	23	68	79	23.457	45.7074	1.94856	0.255796	1-phosphofructokinase	2081775	-	957	gene
XCRCFBP5828_m00119830	fruB	50	68	82	47	173	139	77.1412	98.007	1.27049	0.689534	PTS fructose porter	2082728	-	2517	gene
XCRCFBP5828_m00119840	-	234	293	220	186	484	460	280.764	313.708	1.11734	0.807127	transcriptional regulator, LacI family	2085366	+	1036	gene
XCRCFBP5828_m00119850	-	5	4	3	2	3	4	4.37665	2.56776	0.586695	0.866617		2086503	+	108	gene
XCRCFBP5828_m00119860	-	79874	75298	50350	47027	64566	82949	75457.4	56387.8	0.747281	0.118002	RND superfamily protein	2086730	-	3604	gene
XCRCFBP5828_m00119870	acrA2	19188	31679	14458	12135	18244	22975	24506.4	15317.4	0.625036	0.00843381	HlyD family secretion protein	2090346	-	1311	gene
XCRCFBP5828_m00119880	-	1341	1242	981	776	2029	1284	1316.33	1177.16	0.894274	0.905042	transcriptional regulator, TetR family	2091671	-	660	gene
XCRCFBP5828_m00119890	-	40783	43308	33867	20767	33801	46854	43949.2	28515.2	0.648821	0.0233938	hypothetical protein	2092608	+	5555	gene
XCRCFBP5828_m00119900	-	279	311	184	176	361	390	286.005	260.636	0.9113	0.883935	AraC family transcriptional regulator	2097946	-	1009	gene
XCRCFBP5828_m00119910	-	3290	2854	2160	2177	3228	4717	3047.32	2861.47	0.939012	0.889817	isochorismatase-like protein	2098889	+	1357	gene
XCRCFBP5828_m00119920	-	190	112	112	122	115	191	149.662	126.751	0.846914	0.707308	Major facilitator superfamily protein	2099769	-	1431	gene
XCRCFBP5828_m00119930	-	101	106	79	76	129	171	106.255	105.712	0.994888	1	Two-component system response regulator	2101531	-	984	gene
XCRCFBP5828_m00119940	-	728	477	521	560	819	1129	631.771	715.108	1.13191	0.810462	Two-component system sensor histidine kinase-response regulator hybridprotein	2102548	-	4127	gene
XCRCFBP5828_m00119950	-	1424	1489	838	911	1318	1729	1377.53	1136.63	0.825121	0.452117	hypothetical protein	2106676	-	1598	gene
XCRCFBP5828_m00119960	-	2226	2760	1671	1454	2206	3209	2479.03	1937.28	0.781464	0.366697	hypothetical protein	2108369	-	1300	gene
[truncated: 2,695 more rows]
