# Supplementary material for: Genomics and transcriptomics of Xanthomonas campestris species challenge the concept of core type III effectome
Source: BMC Genomics. 2015 Nov 18;16:975. doi: 10.1186/s12864-015-2190-0 (PMC4652430; doi:10.1186/s12864-015-2190-0)
Supplement: Additional file 3: — Enrichment in gene ontology (GO) terms in the hrpG -induced regulon of X. campestris pv. raphani strain CFBP 5828R. (XLSX 9 kb) [file 12864_2015_2190_MOESM3_ESM.xlsx]

## Sheet: Upregulated genes
Additional File 3: Enrichment in gene ontology (GO) terms in the hrpG-induced regulon of X. campestris pv. raphani strain CFBP 5828R
	BIOLOGICAL PROCESS
	GO.ID	Term	Annotated	Significant	Expected	weightFis
	GO:0009306	protein secretion	43	9	0.95	1.9e-07
	GO:0017004	cytochrome complex assembly	11	4	0.24	6.3e-05
	GO:0009082	branched-chain amino acid biosynthetic pathway	8	3	0.18	0.00053
	GO:0006508	proteolysis	99	8	2.19	0.00119
	GO:0008535	respiratory chain complex IV assembly	5	2	0.11	0.00461
	GO:0015886	heme transport	5	2	0.11	0.00461
	MOLECULAR FUNCTION
	GO.ID	Term	Annotated	Significant	Expected	weightFis
	GO:0070011	peptidase activity, acting on L-amino ac...	93	8	1.74	0.00024
	GO:0015232	heme transporter activity	5	2	0.09	0.00329
	CELLULAR COMPONENT
	GO.ID	Term	Annotated	Significant	Expected	weightFis
	none
		Only p<0,005 were considered in the table.
		No significant enrichment of GO term could be detected within the hrpG-repressed regulon.
